# Supplementary material for: Design, synthesis and antimicrobial activities of novel 1,3,5-thiadiazine-2-thione derivatives containing a 1,3,4-thiadiazole group
Source: PeerJ. 2019 Sep 6;7:e7581. doi: 10.7717/peerj.7581 (PMC6733239; doi:10.7717/peerj.7581)
Supplement: Supplemental Information 2 [file peerj-07-7581-s002.cif]

 
data_yjh0426 
  
_audit_creation_method            'SHELXL-2014/7' 
_shelx_SHELXL_version_number      '2014/7' 
_chemical_name_systematic         ? 
_chemical_name_common             ? 
_chemical_melting_point           ? 
_chemical_formula_moiety          'C15 H16 Cl N5 O S4' 
_chemical_formula_sum 
 'C15 H16 Cl N5 O S4' 
_chemical_formula_weight          446.02 
  
loop_ 
 _atom_type_symbol 
 _atom_type_description 
 _atom_type_scat_dispersion_real 
 _atom_type_scat_dispersion_imag 
 _atom_type_scat_source 
 'C'  'C'   0.0033   0.0016 
 'International Tables Vol C Tables 4.2.6.8 and 6.1.1.4' 
 'H'  'H'   0.0000   0.0000 
 'International Tables Vol C Tables 4.2.6.8 and 6.1.1.4' 
 'N'  'N'   0.0061   0.0033 
 'International Tables Vol C Tables 4.2.6.8 and 6.1.1.4' 
 'O'  'O'   0.0106   0.0060 
 'International Tables Vol C Tables 4.2.6.8 and 6.1.1.4' 
 'S'  'S'   0.1246   0.1234 
 'International Tables Vol C Tables 4.2.6.8 and 6.1.1.4' 
 'Cl'  'Cl'   0.1484   0.1585 
 'International Tables Vol C Tables 4.2.6.8 and 6.1.1.4' 
  
_space_group_crystal_system       orthorhombic 
_space_group_IT_number            33 
_space_group_name_H-M_alt         'P n a 21' 
_space_group_name_Hall            'P 2c -2n' 
  
_shelx_space_group_comment 
; 
The symmetry employed for this shelxl refinement is uniquely defined 
by the following loop, which should always be used as a source of 
symmetry information in preference to the above space-group names. 
They are only intended as comments. 
; 
  
loop_ 
 _space_group_symop_operation_xyz 
 'x, y, z' 
 '-x, -y, z+1/2' 
 'x+1/2, -y+1/2, z' 
 '-x+1/2, y+1/2, z+1/2' 
  
_cell_length_a                    9.8513(5) 
_cell_length_b                    7.3392(4) 
_cell_length_c                    26.2975(15) 
_cell_angle_alpha                 90 
_cell_angle_beta                  90 
_cell_angle_gamma                 90 
_cell_volume                      1901.33(18) 
_cell_formula_units_Z             4 
_cell_measurement_temperature   100.00(10) 
_cell_measurement_reflns_used   4581 
_cell_measurement_theta_min     2.8800 
_cell_measurement_theta_max     28.9750 
  
_exptl_crystal_description        block 
_exptl_crystal_colour             colorless 
_exptl_crystal_density_meas       ? 
_exptl_crystal_density_method     ? 
_exptl_crystal_density_diffrn     1.558 
_exptl_crystal_F_000              920 
_exptl_transmission_factor_min    ? 
_exptl_transmission_factor_max    ? 
_exptl_crystal_size_max           0.120 
_exptl_crystal_size_mid           0.110 
_exptl_crystal_size_min           0.100 
_shelx_estimated_absorpt_T_min    0.925 
_shelx_estimated_absorpt_T_max    0.937 
_exptl_absorpt_coefficient_mu      0.656 
_exptl_absorpt_correction_T_min                   0.89220 
_exptl_absorpt_correction_T_max                   1.00000 
_exptl_absorpt_correction_type            multi-scan 
_exptl_absorpt_process_details 
; 
CrysAlisPro 1.171.38.43f (Rigaku Oxford Diffraction, 2015) 
Empirical absorption correction using spherical harmonics, 
 implemented in SCALE3 ABSPACK scaling algorithm. 
; 
_oxdiff_exptl_absorpt_empirical_full_min           0.725 
_oxdiff_exptl_absorpt_empirical_full_max           1.148 
_oxdiff_exptl_absorpt_empirical_details 
; 
Empirical correction (ABSPACK) includes: 
- Absorption correction using spherical harmonics 
- Frame scaling 
; 
_diffrn_ambient_temperature 100.00(10) 
_diffrn_radiation_wavelength      0.71073 
_diffrn_radiation_type            MoK\a 
_diffrn_source                    'micro-focus sealed X-ray tube' 
_diffrn_measurement_device_type   'SuperNova, Dual, Cu at zero, AtlasS2' 
_diffrn_measurement_method        '\w scans' 
_diffrn_detector_area_resol_mean  ? 
_diffrn_reflns_number             12108 
_diffrn_reflns_av_unetI/netI      0.0512 
_diffrn_reflns_av_R_equivalents   0.0386 
_diffrn_reflns_limit_h_min        -13 
_diffrn_reflns_limit_h_max        10 
_diffrn_reflns_limit_k_min        -6 
_diffrn_reflns_limit_k_max        9 
_diffrn_reflns_limit_l_min        -33 
_diffrn_reflns_limit_l_max        31 
_diffrn_reflns_theta_min          2.881 
_diffrn_reflns_theta_max          28.275 
_diffrn_reflns_theta_full         25.242 
_diffrn_measured_fraction_theta_max   0.973 
_diffrn_measured_fraction_theta_full  0.999 
_diffrn_reflns_Laue_measured_fraction_max    0.973 
_diffrn_reflns_Laue_measured_fraction_full   0.999 
_diffrn_reflns_point_group_measured_fraction_max   0.921 
_diffrn_reflns_point_group_measured_fraction_full  0.986 
_reflns_number_total              4343 
_reflns_number_gt                 4013 
_reflns_threshold_expression      'I > 2\s(I)' 
_reflns_Friedel_coverage          0.853 
_reflns_Friedel_fraction_max      0.866 
_reflns_Friedel_fraction_full     0.973 
  
_reflns_special_details 
; 
 Reflections were merged by SHELXL according to the crystal 
 class for the calculation of statistics and refinement. 
  
 _reflns_Friedel_fraction is defined as the number of unique 
 Friedel pairs measured divided by the number that would be 
 possible theoretically, ignoring centric projections and 
 systematic absences. 
; 
  
_computing_cell_refinement         'CrysAlisPro 1.171.38.43f (Rigaku OD, 2015)' 
_computing_data_collection         'CrysAlisPro 1.171.38.43f (Rigaku OD, 2015)' 
_computing_data_reduction          'CrysAlisPro 1.171.38.43f (Rigaku OD, 2015)' 
_computing_structure_solution     'SHELXL-2014/7 (Sheldrick, 2014)' 
_computing_structure_refinement 'SHELXL-2014/7 (Sheldrick, 2014)' 
_computing_molecular_graphics     'SHELXL-2014/7 (Sheldrick, 2014)' 
_computing_publication_material   'SHELXL-2014/7 (Sheldrick, 2014)' 
_refine_special_details           ? 
_refine_ls_structure_factor_coef  Fsqd 
_refine_ls_matrix_type            full 
_refine_ls_weighting_scheme       calc 
_refine_ls_weighting_details 
'w=1/[\s^2^(Fo^2^)+(0.0278P)^2^+0.2206P] where P=(Fo^2^+2Fc^2^)/3' 
_atom_sites_solution_primary      ? 
_atom_sites_solution_secondary    ? 
_atom_sites_solution_hydrogens    mixed 
_refine_ls_hydrogen_treatment     mixed 
_refine_ls_extinction_method      none 
_refine_ls_extinction_coef        . 
_refine_ls_abs_structure_details 
; 
 Flack x determined using 1620 quotients [(I+)-(I-)]/[(I+)+(I-)] 
 (Parsons, Flack and Wagner, Acta Cryst. B69 (2013) 249-259). 
; 
_refine_ls_abs_structure_Flack    1.00(4) 
_chemical_absolute_configuration  ? 
_refine_ls_number_reflns          4343 
_refine_ls_number_parameters      240 
_refine_ls_number_restraints      1 
_refine_ls_R_factor_all           0.0413 
_refine_ls_R_factor_gt            0.0361 
_refine_ls_wR_factor_ref          0.0706 
_refine_ls_wR_factor_gt           0.0676 
_refine_ls_goodness_of_fit_ref    1.044 
_refine_ls_restrained_S_all       1.044 
_refine_ls_shift/su_max           0.000 
_refine_ls_shift/su_mean          0.000 
  
loop_ 
 _atom_site_label 
 _atom_site_type_symbol 
 _atom_site_fract_x 
 _atom_site_fract_y 
 _atom_site_fract_z 
 _atom_site_U_iso_or_equiv 
 _atom_site_adp_type 
 _atom_site_occupancy 
 _atom_site_site_symmetry_order 
 _atom_site_calc_flag 
 _atom_site_refinement_flags_posn 
 _atom_site_refinement_flags_adp 
 _atom_site_refinement_flags_occupancy 
 _atom_site_disorder_assembly 
 _atom_site_disorder_group 
C1 C 0.7477(3) 0.4803(5) 0.03287(13) 0.0105(7) Uani 1 1 d . . . . . 
C2 C 0.8658(3) 0.2350(5) 0.07398(13) 0.0119(7) Uani 1 1 d . . . . . 
C3 C 0.8503(3) 0.0557(5) 0.10172(14) 0.0147(8) Uani 1 1 d . . . . . 
H3A H 0.8521 -0.0429 0.0772 0.018 Uiso 1 1 calc R U . . . 
H3B H 0.9268 0.0396 0.1245 0.018 Uiso 1 1 calc R U . . . 
C4 C 0.6356(3) -0.1055(5) 0.12024(15) 0.0151(7) Uani 1 1 d . . . . . 
H4A H 0.6246 -0.1165 0.0837 0.018 Uiso 1 1 calc R U . . . 
H4B H 0.5470 -0.0808 0.1348 0.018 Uiso 1 1 calc R U . . . 
C5 C 0.8029(3) -0.2581(5) 0.19709(13) 0.0132(7) Uani 1 1 d . . . . . 
C6 C 0.7438(3) 0.0673(5) 0.18508(13) 0.0150(8) Uani 1 1 d . . . . . 
H6A H 0.6556 0.0753 0.2014 0.018 Uiso 1 1 calc R U . . . 
H6B H 0.7911 0.1810 0.1912 0.018 Uiso 1 1 calc R U . . . 
C7 C 0.9203(4) -0.0352(6) 0.24841(14) 0.0200(9) Uani 1 1 d . . . . . 
H7A H 0.8967 -0.0957 0.2795 0.030 Uiso 1 1 calc R U . . . 
H7B H 0.9186 0.0943 0.2536 0.030 Uiso 1 1 calc R U . . . 
H7C H 1.0097 -0.0719 0.2381 0.030 Uiso 1 1 calc R U . . . 
C8 C 0.7860(3) 0.7480(5) -0.01442(13) 0.0123(7) Uani 1 1 d . . . . . 
C9 C 0.6996(3) 1.0285(5) -0.07560(16) 0.0182(8) Uani 1 1 d . . . . . 
H9A H 0.6604 0.9416 -0.0992 0.022 Uiso 1 1 calc R U . . . 
H9B H 0.6330 1.0555 -0.0495 0.022 Uiso 1 1 calc R U . . . 
C10 C 0.7392(3) 1.2007(5) -0.10330(13) 0.0136(8) Uani 1 1 d . . . . . 
C11 C 0.8421(4) 1.2014(6) -0.13989(15) 0.0201(9) Uani 1 1 d . . . . . 
H11 H 0.8868 1.0933 -0.1477 0.024 Uiso 1 1 calc R U . . . 
C12 C 0.8783(4) 1.3601(6) -0.16453(15) 0.0213(9) Uani 1 1 d . . . . . 
H12 H 0.9488 1.3607 -0.1880 0.026 Uiso 1 1 calc R U . . . 
C13 C 0.8081(4) 1.5178(6) -0.15365(14) 0.0186(8) Uani 1 1 d . . . . . 
C14 C 0.7038(4) 1.5211(6) -0.11834(14) 0.0194(8) Uani 1 1 d . . . . . 
H14 H 0.6566 1.6283 -0.1118 0.023 Uiso 1 1 calc R U . . . 
C15 C 0.6711(3) 1.3620(5) -0.09293(13) 0.0156(8) Uani 1 1 d . . . . . 
H15 H 0.6027 1.3631 -0.0686 0.019 Uiso 1 1 calc R U . . . 
Cl1 Cl 0.84821(12) 1.71842(14) -0.18605(4) 0.0326(3) Uani 1 1 d . . . . . 
H3 H 0.674(4) 0.273(5) 0.0679(15) 0.016(10) Uiso 1 1 d . . . . . 
N1 N 0.6343(3) 0.5635(4) 0.02239(11) 0.0123(6) Uani 1 1 d . . . . . 
N2 N 0.6578(3) 0.7213(4) -0.00579(11) 0.0123(6) Uani 1 1 d . . . . . 
N3 N 0.7494(3) 0.3199(4) 0.06014(11) 0.0103(6) Uani 1 1 d . . . . . 
N4 N 0.7246(3) 0.0448(4) 0.13104(10) 0.0125(6) Uani 1 1 d . . . . . 
N5 N 0.8222(3) -0.0846(4) 0.20866(11) 0.0136(6) Uani 1 1 d . . . . . 
O1 O 0.9779(2) 0.2967(3) 0.06325(10) 0.0158(6) Uani 1 1 d . . . . . 
S1 S 0.89434(8) 0.58322(12) 0.01058(4) 0.01285(19) Uani 1 1 d . . . . . 
S2 S 0.70018(9) -0.32372(12) 0.14592(3) 0.0158(2) Uani 1 1 d . . . . . 
S3 S 0.87715(9) -0.43391(14) 0.22718(4) 0.0183(2) Uani 1 1 d . . . . . 
S4 S 0.85263(8) 0.93470(13) -0.04699(4) 0.0187(2) Uani 1 1 d . . . . . 
  
loop_ 
 _atom_site_aniso_label 
 _atom_site_aniso_U_11 
 _atom_site_aniso_U_22 
 _atom_site_aniso_U_33 
 _atom_site_aniso_U_23 
 _atom_site_aniso_U_13 
 _atom_site_aniso_U_12 
C1 0.0095(16) 0.0122(18) 0.0097(16) -0.0011(15) 0.0014(12) -0.0002(15) 
C2 0.0110(15) 0.0127(19) 0.0121(18) -0.0054(15) 0.0000(13) 0.0019(14) 
C3 0.0119(17) 0.015(2) 0.0173(19) 0.0021(16) 0.0029(12) 0.0011(15) 
C4 0.0135(16) 0.0172(19) 0.0145(17) 0.0027(17) -0.0012(14) 0.0020(14) 
C5 0.0137(16) 0.015(2) 0.0105(18) 0.0021(16) 0.0025(13) -0.0019(15) 
C6 0.0176(17) 0.0113(19) 0.016(2) -0.0021(16) -0.0017(14) -0.0016(15) 
C7 0.0198(19) 0.021(2) 0.019(2) -0.0043(17) -0.0088(15) 0.0004(17) 
C8 0.0126(17) 0.0130(19) 0.0112(18) 0.0006(15) -0.0011(12) 0.0012(14) 
C9 0.0120(16) 0.016(2) 0.027(2) 0.0057(18) -0.0012(15) 0.0008(15) 
C10 0.0131(16) 0.014(2) 0.0136(19) 0.0002(15) -0.0005(13) 0.0001(15) 
C11 0.0199(19) 0.016(2) 0.024(2) 0.0004(17) 0.0050(15) 0.0054(16) 
C12 0.0208(19) 0.025(2) 0.018(2) 0.0005(18) 0.0065(15) -0.0028(18) 
C13 0.032(2) 0.012(2) 0.0115(19) 0.0028(16) -0.0022(15) -0.0064(17) 
C14 0.027(2) 0.014(2) 0.017(2) 0.0001(17) -0.0010(15) 0.0059(17) 
C15 0.0160(18) 0.018(2) 0.0125(19) -0.0012(16) 0.0005(13) 0.0006(16) 
Cl1 0.0595(7) 0.0165(5) 0.0219(5) 0.0053(5) 0.0048(5) -0.0102(5) 
N1 0.0098(13) 0.0131(16) 0.0139(16) 0.0021(13) 0.0010(10) 0.0018(12) 
N2 0.0119(14) 0.0128(16) 0.0122(16) 0.0008(13) 0.0019(11) 0.0007(12) 
N3 0.0057(13) 0.0100(16) 0.0151(16) 0.0024(13) 0.0010(11) -0.0009(12) 
N4 0.0118(13) 0.0126(16) 0.0131(16) 0.0005(12) 0.0015(11) -0.0006(12) 
N5 0.0153(14) 0.0145(17) 0.0112(15) 0.0007(13) -0.0022(11) -0.0004(13) 
O1 0.0091(11) 0.0145(14) 0.0239(14) 0.0025(11) -0.0005(10) -0.0002(10) 
S1 0.0072(4) 0.0141(4) 0.0173(4) 0.0046(4) 0.0006(3) -0.0002(3) 
S2 0.0197(4) 0.0125(5) 0.0151(4) -0.0008(4) -0.0049(4) -0.0026(4) 
S3 0.0223(4) 0.0164(5) 0.0161(5) 0.0031(4) -0.0028(4) 0.0023(4) 
S4 0.0131(4) 0.0200(5) 0.0231(5) 0.0104(4) -0.0019(4) -0.0020(4) 
  
_geom_special_details 
; 
 All esds (except the esd in the dihedral angle between two l.s. planes) 
 are estimated using the full covariance matrix.  The cell esds are taken 
 into account individually in the estimation of esds in distances, angles 
 and torsion angles; correlations between esds in cell parameters are only 
 used when they are defined by crystal symmetry.  An approximate (isotropic) 
 treatment of cell esds is used for estimating esds involving l.s. planes. 
; 
  
loop_ 
 _geom_bond_atom_site_label_1 
 _geom_bond_atom_site_label_2 
 _geom_bond_distance 
 _geom_bond_site_symmetry_2 
 _geom_bond_publ_flag 
C1 N1 1.302(4) . ? 
C1 N3 1.378(4) . ? 
C1 S1 1.733(3) . ? 
C2 O1 1.227(4) . ? 
C2 N3 1.355(4) . ? 
C2 C3 1.512(5) . ? 
C3 N4 1.461(4) . ? 
C3 H3A 0.9700 . ? 
C3 H3B 0.9700 . ? 
C4 N4 1.438(4) . ? 
C4 S2 1.851(4) . ? 
C4 H4A 0.9700 . ? 
C4 H4B 0.9700 . ? 
C5 N5 1.323(5) . ? 
C5 S3 1.681(4) . ? 
C5 S2 1.751(4) . ? 
C6 N4 1.443(4) . ? 
C6 N5 1.491(4) . ? 
C6 H6A 0.9700 . ? 
C6 H6B 0.9700 . ? 
C7 N5 1.469(4) . ? 
C7 H7A 0.9600 . ? 
C7 H7B 0.9600 . ? 
C7 H7C 0.9600 . ? 
C8 N2 1.298(4) . ? 
C8 S1 1.742(4) . ? 
C8 S4 1.744(4) . ? 
C9 C10 1.510(5) . ? 
C9 S4 1.820(3) . ? 
C9 H9A 0.9700 . ? 
C9 H9B 0.9700 . ? 
C10 C15 1.387(5) . ? 
C10 C11 1.398(5) . ? 
C11 C12 1.380(6) . ? 
C11 H11 0.9300 . ? 
C12 C13 1.379(6) . ? 
C12 H12 0.9300 . ? 
C13 C14 1.385(5) . ? 
C13 Cl1 1.746(4) . ? 
C14 C15 1.384(5) . ? 
C14 H14 0.9300 . ? 
C15 H15 0.9300 . ? 
N1 N2 1.395(4) . ? 
N3 H3 0.85(4) . ? 
  
loop_ 
 _geom_angle_atom_site_label_1 
 _geom_angle_atom_site_label_2 
 _geom_angle_atom_site_label_3 
 _geom_angle 
 _geom_angle_site_symmetry_1 
 _geom_angle_site_symmetry_3 
 _geom_angle_publ_flag 
N1 C1 N3 121.4(3) . . ? 
N1 C1 S1 116.0(3) . . ? 
N3 C1 S1 122.6(2) . . ? 
O1 C2 N3 122.0(3) . . ? 
O1 C2 C3 121.5(3) . . ? 
N3 C2 C3 116.4(3) . . ? 
N4 C3 C2 112.8(3) . . ? 
N4 C3 H3A 109.0 . . ? 
C2 C3 H3A 109.0 . . ? 
N4 C3 H3B 109.0 . . ? 
C2 C3 H3B 109.0 . . ? 
H3A C3 H3B 107.8 . . ? 
N4 C4 S2 112.4(2) . . ? 
N4 C4 H4A 109.1 . . ? 
S2 C4 H4A 109.1 . . ? 
N4 C4 H4B 109.1 . . ? 
S2 C4 H4B 109.1 . . ? 
H4A C4 H4B 107.8 . . ? 
N5 C5 S3 124.6(3) . . ? 
N5 C5 S2 121.6(3) . . ? 
S3 C5 S2 113.7(2) . . ? 
N4 C6 N5 113.0(3) . . ? 
N4 C6 H6A 109.0 . . ? 
N5 C6 H6A 109.0 . . ? 
N4 C6 H6B 109.0 . . ? 
N5 C6 H6B 109.0 . . ? 
H6A C6 H6B 107.8 . . ? 
N5 C7 H7A 109.5 . . ? 
N5 C7 H7B 109.5 . . ? 
H7A C7 H7B 109.5 . . ? 
N5 C7 H7C 109.5 . . ? 
H7A C7 H7C 109.5 . . ? 
H7B C7 H7C 109.5 . . ? 
N2 C8 S1 115.2(3) . . ? 
N2 C8 S4 124.8(3) . . ? 
S1 C8 S4 120.01(19) . . ? 
C10 C9 S4 107.6(2) . . ? 
C10 C9 H9A 110.2 . . ? 
S4 C9 H9A 110.2 . . ? 
C10 C9 H9B 110.2 . . ? 
S4 C9 H9B 110.2 . . ? 
H9A C9 H9B 108.5 . . ? 
C15 C10 C11 118.9(3) . . ? 
C15 C10 C9 119.6(3) . . ? 
C11 C10 C9 121.5(3) . . ? 
C12 C11 C10 120.9(4) . . ? 
C12 C11 H11 119.5 . . ? 
C10 C11 H11 119.5 . . ? 
C13 C12 C11 118.8(4) . . ? 
C13 C12 H12 120.6 . . ? 
C11 C12 H12 120.6 . . ? 
C12 C13 C14 121.7(4) . . ? 
C12 C13 Cl1 119.5(3) . . ? 
C14 C13 Cl1 118.7(3) . . ? 
C15 C14 C13 118.8(4) . . ? 
C15 C14 H14 120.6 . . ? 
C13 C14 H14 120.6 . . ? 
C14 C15 C10 120.9(3) . . ? 
C14 C15 H15 119.6 . . ? 
C10 C15 H15 119.6 . . ? 
C1 N1 N2 111.1(3) . . ? 
C8 N2 N1 112.3(3) . . ? 
C2 N3 C1 122.9(3) . . ? 
C2 N3 H3 120(3) . . ? 
C1 N3 H3 118(3) . . ? 
C4 N4 C6 111.2(3) . . ? 
C4 N4 C3 117.1(3) . . ? 
C6 N4 C3 113.8(3) . . ? 
C5 N5 C7 119.7(3) . . ? 
C5 N5 C6 123.3(3) . . ? 
C7 N5 C6 116.9(3) . . ? 
C1 S1 C8 85.38(17) . . ? 
C5 S2 C4 103.96(18) . . ? 
C8 S4 C9 100.86(16) . . ? 
  
loop_ 
 _geom_torsion_atom_site_label_1 
 _geom_torsion_atom_site_label_2 
 _geom_torsion_atom_site_label_3 
 _geom_torsion_atom_site_label_4 
 _geom_torsion 
 _geom_torsion_site_symmetry_1 
 _geom_torsion_site_symmetry_2 
 _geom_torsion_site_symmetry_3 
 _geom_torsion_site_symmetry_4 
 _geom_torsion_publ_flag 
O1 C2 C3 N4 153.3(3) . . . . ? 
N3 C2 C3 N4 -28.9(4) . . . . ? 
S4 C9 C10 C15 -126.4(3) . . . . ? 
S4 C9 C10 C11 54.4(4) . . . . ? 
C15 C10 C11 C12 1.6(6) . . . . ? 
C9 C10 C11 C12 -179.3(4) . . . . ? 
C10 C11 C12 C13 -2.1(6) . . . . ? 
C11 C12 C13 C14 0.8(6) . . . . ? 
C11 C12 C13 Cl1 -177.7(3) . . . . ? 
C12 C13 C14 C15 1.0(6) . . . . ? 
Cl1 C13 C14 C15 179.5(3) . . . . ? 
C13 C14 C15 C10 -1.5(5) . . . . ? 
C11 C10 C15 C14 0.2(5) . . . . ? 
C9 C10 C15 C14 -178.9(3) . . . . ? 
N3 C1 N1 N2 -179.5(3) . . . . ? 
S1 C1 N1 N2 0.5(4) . . . . ? 
S1 C8 N2 N1 0.2(4) . . . . ? 
S4 C8 N2 N1 -178.3(2) . . . . ? 
C1 N1 N2 C8 -0.5(4) . . . . ? 
O1 C2 N3 C1 0.4(5) . . . . ? 
C3 C2 N3 C1 -177.3(3) . . . . ? 
N1 C1 N3 C2 -176.4(3) . . . . ? 
S1 C1 N3 C2 3.5(5) . . . . ? 
S2 C4 N4 C6 -59.0(3) . . . . ? 
S2 C4 N4 C3 74.1(4) . . . . ? 
N5 C6 N4 C4 68.3(3) . . . . ? 
N5 C6 N4 C3 -66.5(4) . . . . ? 
C2 C3 N4 C4 123.8(3) . . . . ? 
C2 C3 N4 C6 -104.1(3) . . . . ? 
S3 C5 N5 C7 3.7(5) . . . . ? 
S2 C5 N5 C7 -173.5(3) . . . . ? 
S3 C5 N5 C6 -173.2(3) . . . . ? 
S2 C5 N5 C6 9.6(5) . . . . ? 
N4 C6 N5 C5 -42.1(4) . . . . ? 
N4 C6 N5 C7 141.0(3) . . . . ? 
N1 C1 S1 C8 -0.3(3) . . . . ? 
N3 C1 S1 C8 179.7(3) . . . . ? 
N2 C8 S1 C1 0.0(3) . . . . ? 
S4 C8 S1 C1 178.6(2) . . . . ? 
N5 C5 S2 C4 -1.7(3) . . . . ? 
S3 C5 S2 C4 -179.20(19) . . . . ? 
N4 C4 S2 C5 25.8(3) . . . . ? 
N2 C8 S4 C9 -13.6(4) . . . . ? 
S1 C8 S4 C9 168.0(2) . . . . ? 
C10 C9 S4 C8 176.8(3) . . . . ? 
  
_refine_diff_density_max    0.285 
_refine_diff_density_min   -0.308 
_refine_diff_density_rms    0.064 
  
_shelx_res_file 
; 
  
    yjh0426.res created by SHELXL-2014/7 
  
  
TITL yjh0426 in Pna2(1) 
CELL 0.71073   9.8513   7.3392  26.2975  90.000  90.000  90.000 
ZERR   4   0.0005   0.0004   0.0015   0.000   0.000   0.000 
LATT -1 
SYMM -X, -Y, 0.5+Z 
SYMM 0.5+X, 0.5-Y, Z 
SYMM 0.5-X, 0.5+Y, 0.5+Z 
SFAC C  H  N  O  S  Cl 
UNIT 60 64 20 4 16 4 
L.S. 20 
ACTA 
BOND $h 
FMAP 2 
PLAN 10 
size 0.1 0.11 0.12 
CONF 
WGHT    0.027800    0.220600 
FVAR       0.12015 
MOLE 1 
C1    1    0.747678    0.480287    0.032869    11.00000    0.00946    0.01223 = 
         0.00967   -0.00114    0.00143   -0.00020 
C2    1    0.865761    0.234987    0.073983    11.00000    0.01100    0.01267 = 
         0.01215   -0.00536   -0.00001    0.00193 
C3    1    0.850307    0.055706    0.101725    11.00000    0.01193    0.01487 = 
         0.01726    0.00208    0.00286    0.00115 
AFIX  23 
H3A   2    0.852113   -0.042879    0.077167    11.00000   -1.20000 
H3B   2    0.926819    0.039557    0.124500    11.00000   -1.20000 
AFIX   0 
C4    1    0.635576   -0.105505    0.120241    11.00000    0.01347    0.01719 = 
         0.01454    0.00271   -0.00115    0.00198 
AFIX  23 
H4A   2    0.624640   -0.116519    0.083712    11.00000   -1.20000 
H4B   2    0.547002   -0.080755    0.134796    11.00000   -1.20000 
AFIX   0 
C5    1    0.802857   -0.258131    0.197093    11.00000    0.01366    0.01547 = 
         0.01054    0.00210    0.00252   -0.00185 
C6    1    0.743761    0.067279    0.185084    11.00000    0.01763    0.01131 = 
         0.01607   -0.00207   -0.00167   -0.00157 
AFIX  23 
H6A   2    0.655625    0.075274    0.201378    11.00000   -1.20000 
H6B   2    0.791142    0.181034    0.191218    11.00000   -1.20000 
AFIX   0 
C7    1    0.920292   -0.035229    0.248409    11.00000    0.01980    0.02102 = 
         0.01907   -0.00434   -0.00879    0.00043 
AFIX 137 
H7A   2    0.896688   -0.095702    0.279548    11.00000   -1.50000 
H7B   2    0.918625    0.094252    0.253552    11.00000   -1.50000 
H7C   2    1.009682   -0.071945    0.238099    11.00000   -1.50000 
AFIX   0 
C8    1    0.785984    0.748012   -0.014419    11.00000    0.01256    0.01303 = 
         0.01116    0.00061   -0.00108    0.00117 
C9    1    0.699613    1.028524   -0.075599    11.00000    0.01204    0.01551 = 
         0.02691    0.00567   -0.00121    0.00078 
AFIX  23 
H9A   2    0.660399    0.941559   -0.099173    11.00000   -1.20000 
H9B   2    0.632993    1.055500   -0.049502    11.00000   -1.20000 
AFIX   0 
C10   1    0.739154    1.200723   -0.103305    11.00000    0.01307    0.01418 = 
         0.01358    0.00020   -0.00050    0.00014 
C11   1    0.842105    1.201364   -0.139888    11.00000    0.01986    0.01596 = 
         0.02448    0.00042    0.00501    0.00543 
AFIX  43 
H11   2    0.886794    1.093339   -0.147729    11.00000   -1.20000 
AFIX   0 
C12   1    0.878327    1.360092   -0.164525    11.00000    0.02081    0.02501 = 
         0.01804    0.00045    0.00653   -0.00275 
AFIX  43 
H12   2    0.948840    1.360656   -0.188039    11.00000   -1.20000 
AFIX   0 
C13   1    0.808086    1.517823   -0.153649    11.00000    0.03243    0.01190 = 
         0.01151    0.00280   -0.00216   -0.00637 
C14   1    0.703778    1.521121   -0.118342    11.00000    0.02745    0.01352 = 
         0.01721    0.00008   -0.00100    0.00585 
AFIX  43 
H14   2    0.656550    1.628337   -0.111837    11.00000   -1.20000 
AFIX   0 
C15   1    0.671139    1.361954   -0.092928    11.00000    0.01596    0.01840 = 
         0.01250   -0.00119    0.00049    0.00060 
AFIX  43 
H15   2    0.602701    1.363103   -0.068571    11.00000   -1.20000 
AFIX   0 
CL1   6    0.848207    1.718422   -0.186052    11.00000    0.05950    0.01647 = 
         0.02195    0.00528    0.00482   -0.01019 
H3    2    0.673531    0.272917    0.067949    11.00000    0.01591 
N1    3    0.634308    0.563476    0.022387    11.00000    0.00979    0.01309 = 
         0.01388    0.00205    0.00104    0.00176 
N2    3    0.657788    0.721339   -0.005786    11.00000    0.01193    0.01276 = 
         0.01224    0.00080    0.00187    0.00065 
N3    3    0.749394    0.319925    0.060145    11.00000    0.00569    0.01005 = 
         0.01507    0.00240    0.00097   -0.00093 
N4    3    0.724641    0.044766    0.131042    11.00000    0.01182    0.01258 = 
         0.01314    0.00048    0.00153   -0.00055 
N5    3    0.822165   -0.084647    0.208664    11.00000    0.01528    0.01449 = 
         0.01119    0.00065   -0.00216   -0.00043 
O1    4    0.977911    0.296707    0.063251    11.00000    0.00909    0.01451 = 
         0.02388    0.00248   -0.00055   -0.00025 
S1    5    0.894336    0.583216    0.010577    11.00000    0.00719    0.01406 = 
         0.01728    0.00457    0.00063   -0.00017 
S2    5    0.700183   -0.323720    0.145919    11.00000    0.01971    0.01245 = 
         0.01510   -0.00081   -0.00494   -0.00263 
S3    5    0.877148   -0.433913    0.227176    11.00000    0.02231    0.01644 = 
         0.01610    0.00308   -0.00276    0.00228 
S4    5    0.852633    0.934703   -0.046988    11.00000    0.01307    0.01998 = 
         0.02307    0.01039   -0.00187   -0.00198 
HKLF 4 
  
REM  yjh0426 in Pna2(1) 
REM R1 =  0.0361 for    4013 Fo > 4sig(Fo)  and  0.0413 for all    4343 data 
REM    240 parameters refined using      1 restraints 
  
END 
  
WGHT      0.0277      0.2205 
  
REM Highest difference peak  0.285,  deepest hole -0.308,  1-sigma level  0.064 
Q1    1   0.7545  1.0136 -0.0529  11.00000  0.05    0.27 
Q2    1   0.8183  1.2833 -0.0609  11.00000  0.05    0.26 
Q3    1   0.6686  0.4701  0.0113  11.00000  0.05    0.26 
Q4    1   0.8036 -0.3334  0.1405  11.00000  0.05    0.26 
Q5    1   0.7941 -0.3518  0.2233  11.00000  0.05    0.25 
Q6    1   0.9392  0.9659 -0.0471  11.00000  0.05    0.25 
Q7    1   0.7533  0.4004  0.0495  11.00000  0.05    0.24 
Q8    1   0.6189 -0.2928  0.1705  11.00000  0.05    0.24 
Q9    1   0.8829 -0.3659  0.2588  11.00000  0.05    0.24 
Q10   1   0.5587  1.2152 -0.0617  11.00000  0.05    0.24 
; 
_shelx_res_checksum   92461 
  
_shelx_hkl_file 
; 
   0   0 -33    0.67    0.45 
   0   0 -32    3.90    0.99 
   0   0 -31    1.76    0.69 
   0   0 -30   13.99    1.74 
   0   0 -29    0.86    0.47 
   0   0 -28    5.91    1.10 
   0   0 -27    0.48    0.33 
   0   0 -26   20.89    1.92 
   0   0 -25    0.93    0.49 
   0   0 -24   55.59    2.97 
   0   0 -23    1.42    0.59 
   0   0 -22   28.73    2.01 
   0   0 -21    0.22    0.25 
   0   0 -20   24.88    1.77 
   0   0 -19    0.10    0.21 
   0   0 -19   -0.04    0.17 
   0   0 -18   35.57    1.90 
   0   0 -18   34.79    1.98 
   0   0 -17    0.81    0.35 
   0   0 -17    0.69    0.39 
   0   0 -16  130.79    3.39 
   0   0 -16  113.50    3.35 
   0   0 -15    1.12    0.42 
   0   0 -15    0.19    0.22 
   0   0 -14   45.53    1.96 
   0   0 -14   43.45    1.81 
   0   0 -13    0.26    0.25 
   0   0 -13    0.55    0.32 
   0   0 -12  100.87    2.51 
   0   0 -12   99.99    2.68 
   0   0 -11    0.40    0.23 
   0   0 -11    1.35    0.40 
   0   0 -10  208.59    3.50 
   0   0 -10  200.40    3.20 
   0   0  -9    0.17    0.16 
   0   0  -9    0.15    0.17 
   0   0  -8   28.91    1.17 
   0   0  -8   29.30    0.71 
   0   0  -7    0.30    0.11 
   0   0  -7    0.99    0.28 
   0   0  -6  106.22    1.19 
   0   0  -6  103.83    1.91 
   0   0  -5    0.12    0.07 
   0   0  -4    2.57    0.15 
   0   0   3    0.07    0.04 
   0   0   4    2.89    0.17 
   0   0   4    3.30    0.26 
   0   0   5    0.09    0.06 
   0   0   5    0.43    0.16 
   0   0   6   99.37    1.24 
   0   0   6   99.02    1.71 
   0   0   7    0.29    0.11 
   0   0   7    0.43    0.21 
   0   0   8   28.07    1.06 
   0   0   8   27.88    0.76 
   0   0   9    0.58    0.28 
   0   0   9    0.07    0.11 
   0   0  10  207.09    2.34 
   0   0  10  200.63    3.18 
   0   0  11    0.27    0.14 
   0   0  12   93.67    1.76 
   0   0  13    0.21    0.14 
   0   0  14   47.07    1.35 
   0   1 -32    0.44    0.37 
   0  -1 -32    0.01    0.26 
   0   1 -31   18.04    2.01 
   0  -1 -31   19.72    2.12 
   0   1 -30    1.43    0.57 
   0  -1 -30    0.91    0.57 
   0   1 -29   25.53    2.28 
   0  -1 -29   29.78    2.47 
   0  -1 -28   -0.01    0.30 
   0   1 -28    1.02    0.59 
   0   1 -27   16.81    1.77 
   0  -1 -27   16.50    1.77 
   0  -1 -26    0.13    0.38 
   0   1 -26    0.06    0.22 
   0   1 -25   -0.05    0.24 
   0  -1 -25    0.25    0.40 
   0  -1 -24   -0.04    0.24 
   0   1 -24    0.01    0.27 
   0   1 -23    0.13    0.25 
   0  -1 -23    0.04    0.26 
   0  -1 -22    1.07    0.44 
   0   1 -22    0.04    0.24 
   0  -1 -21   40.12    2.34 
   0   1 -21   42.42    2.38 
   0   1 -20    0.36    0.32 
   0  -1 -20    0.59    0.34 
   0  -1 -19   23.77    1.70 
   0   1 -19   20.22    1.56 
   0  -1 -19   18.78    1.44 
   0   1 -18    0.59    0.34 
   0  -1 -18   -0.13    0.17 
   0   1 -18    0.24    0.25 
   0   1 -17   21.16    1.41 
   0  -1 -17   23.44    1.49 
   0   1 -17   21.15    1.49 
   0   1 -16    0.65    0.39 
   0   1 -16    0.04    0.09 
   0   1 -16    0.19    0.22 
   0  -1 -16    0.16    0.32 
   0   1 -15  149.41    3.70 
   0  -1 -15  153.45    3.57 
   0   1 -15  154.05    1.99 
   0   1 -14   -0.01    0.08 
   0  -1 -14    0.19    0.18 
   0  -1 -13    1.98    0.38 
   0   1 -13    2.40    0.46 
   0   1 -13    2.23    0.24 
   0   1 -12    0.29    0.19 
   0   1 -12   -0.04    0.05 
   0  -1 -12    0.13    0.16 
   0   1 -11    9.80    0.82 
   0   1 -11    9.22    0.45 
   0  -1 -11   10.41    0.79 
   0  -1 -10    0.21    0.17 
   0   1 -10    0.00    0.10 
   0   1 -10    0.07    0.07 
   0   1  -9  183.01    3.18 
   0  -1  -9  187.17    3.03 
   0  -1  -8   -0.02    0.11 
   0   1  -8    0.27    0.18 
   0  -1  -7  275.87    3.27 
   0   1  -7  279.02    3.51 
   0   1  -6   -0.02    0.08 
   0  -1  -6    0.06    0.09 
   0  -1  -5  769.34    4.78 
   0   1  -5  763.89    5.14 
   0   1  -4    0.91    0.19 
   0  -1  -4    0.03    0.09 
   0  -1  -3   31.02    0.81 
   0   1  -3   30.98    0.90 
   0   1  -2   -0.01    0.05 
   0  -1  -2    0.02    0.06 
   0  -1  -1   77.39    1.10 
   0   1  -1   75.43    1.28 
   0   1   0    0.01    0.05 
   0   1   1   73.60    1.09 
   0   1   2   -0.06    0.06 
   0   1   3   29.56    0.79 
   0   1   4    0.01    0.07 
   0   1   5  772.22    4.76 
   0   1   6    0.12    0.14 
   0   1   7  267.06    3.21 
   0  -1   7  275.45    3.48 
   0   1   8    0.07    0.12 
   0  -1   8    0.02    0.10 
   0   1   9  186.77    2.96 
   0   1   9  196.85    2.44 
   0  -1   9  193.44    3.29 
   0  -1  10    0.04    0.12 
   0   1  10    0.00    0.07 
   0   1  10    0.01    0.10 
   0   1  11    9.58    0.59 
   0   1  11    8.60    0.70 
   0  -1  11    9.32    0.79 
   0   1  12    0.03    0.13 
   0  -1  12   -0.10    0.12 
   0   1  12    0.07    0.07 
   0   1  13    2.79    0.44 
   0   1  13    3.12    0.37 
   0  -1  13    2.21    0.44 
   0   1  14    0.14    0.22 
   0   1  14    0.18    0.15 
   0   1  15  143.14    2.67 
   0   1  15  144.68    3.34 
   0   1  16    0.10    0.24 
   0   1  16   -0.01    0.13 
   0   1  17   20.14    1.07 
   0   1  17   21.07    1.37 
   0   1  18    0.07    0.11 
   0   1  18    0.13    0.19 
   0   1  19   19.58    1.11 
   0   1  19   20.00    1.40 
   0   1  20    0.23    0.18 
   0   1  21   45.17    1.79 
   0   1  22    0.31    0.27 
   0   1  23    0.61    0.27 
   0   1  24    0.11    0.19 
   0   2 -32    9.32    1.49 
   0  -2 -32   10.70    1.70 
   0  -2 -31   -0.68    0.45 
   0   2 -31   -0.23    0.28 
   0  -2 -30    1.13    0.59 
   0   2 -30    3.14    0.95 
   0   2 -29   -0.01    0.30 
   0  -2 -29    0.75    0.53 
   0  -2 -28    7.46    1.24 
   0   2 -28    8.55    1.30 
   0  -2 -27    0.29    0.35 
   0   2 -27    0.46    0.35 
   0   2 -26    2.62    0.77 
   0  -2 -26    1.98    0.64 
   0   2 -25    0.46    0.47 
   0  -2 -25   -0.13    0.45 
   0   2 -24   63.28    3.22 
   0   2 -23    0.71    0.46 
   0   2 -22    1.24    0.49 
   0   2 -21    0.59    0.35 
   0   2 -20   13.02    0.61 
   0   2 -20   13.88    1.36 
   0   2 -19   -0.01    0.06 
   0   2 -19    0.57    0.36 
   0  -2 -19    0.18    0.31 
   0  -2 -18   80.57    2.96 
   0   2 -18   76.02    1.51 
   0   2 -18   76.67    3.02 
   0   2 -17   -0.04    0.16 
   0  -2 -17   -0.19    0.19 
   0   2 -17    0.06    0.11 
   0   2 -16   40.39    1.94 
   0   2 -16   42.01    2.11 
   0   2 -16   39.57    1.11 
   0  -2 -16   39.85    1.94 
   0  -2 -15    0.03    0.23 
   0   2 -15   -0.08    0.16 
   0   2 -15    0.33    0.33 
   0   2 -15   -0.07    0.09 
   0   2 -14   72.13    2.59 
   0   2 -14   73.36    2.44 
   0  -2 -14   71.97    2.44 
   0  -2 -13    0.17    0.25 
   0   2 -13    0.09    0.14 
   0   2 -12  260.71    4.62 
   0  -2 -12  265.92    4.36 
   0  -2 -11    0.12    0.15 
   0   2 -11    0.45    0.27 
   0  -2 -10  133.84    2.86 
   0   2 -10  133.79    3.10 
   0  -2  -9    0.07    0.12 
   0   2  -9    0.04    0.12 
   0  -2  -8  118.97    2.47 
   0   2  -8  119.93    2.73 
   0  -2  -7    0.09    0.10 
   0   2  -7    0.28    0.15 
   0  -2  -6   64.72    1.68 
   0   2  -6   63.80    1.87 
   0   2  -5   -0.05    0.17 
   0  -2  -5   -0.05    0.10 
   0   2  -4  206.15    3.13 
   0  -2  -4  209.46    2.72 
   0  -2  -3    0.23    0.11 
   0   2  -3    0.23    0.15 
   0  -2  -2    1.09    0.19 
   0   2  -2    0.85    0.19 
   0   2  -1    0.22    0.14 
   0   2   0   20.18    0.94 
   0  -2   1    0.13    0.13 
   0   2   1    0.00    0.08 
   0  -2   2    0.69    0.18 
   0   2   2    0.90    0.19 
   0   2   3   -0.02    0.10 
   0  -2   3    0.09    0.16 
   0   2   4  210.39    2.77 
   0  -2   4  207.95    3.13 
   0  -2   5   -0.06    0.10 
   0   2   5   -0.05    0.10 
   0  -2   6   65.89    1.86 
   0   2   6   63.57    1.65 
   0   2   7    0.13    0.14 
   0  -2   7    0.07    0.10 
   0   2   8  119.76    2.47 
   0  -2   8  112.69    2.62 
   0  -2   9    0.01    0.10 
   0   2   9    0.22    0.16 
   0   2  10  133.01    2.81 
   0  -2  10  140.48    3.15 
   0  -2  11    0.03    0.15 
   0   2  11    0.09    0.17 
   0   2  12  258.60    4.21 
   0  -2  12  260.50    4.64 
   0   2  13    0.04    0.16 
   0  -2  13    0.12    0.19 
   0   2  13    0.10    0.13 
   0   2  14   68.07    1.93 
   0  -2  14   66.91    2.52 
   0   2  14   69.09    2.32 
   0   2  15    0.03    0.17 
   0  -2  15   -0.03    0.22 
   0   2  15    0.04    0.12 
   0  -2  16   40.02    2.08 
   0   2  16   41.70    1.61 
   0   2  17    0.09    0.18 
   0  -2  17    0.08    0.18 
   0   2  17    0.06    0.17 
   0   2  18   78.48    2.34 
   0   2  18   73.82    2.66 
   0   2  19    0.03    0.16 
   0   2  19    0.49    0.32 
   0   2  20   15.65    1.31 
   0   2  20   14.90    1.09 
   0   2  21    0.32    0.27 
   0   2  21   -0.02    0.14 
   0   2  22    1.38    0.40 
   0   2  22    1.55    0.39 
   0   2  23    0.18    0.22 
   0   2  23    0.29    0.30 
   0   2  24   60.93    2.42 
   0   2  24   62.70    2.90 
   0   2  25    0.48    0.26 
   0   3 -31    4.14    1.04 
   0  -3 -31    3.32    0.93 
   0  -3 -30    1.11    0.61 
   0   3 -30    0.19    0.27 
   0   3 -29    5.93    1.15 
   0  -3 -29    5.38    1.11 
   0   3 -28    0.28    0.43 
   0   3 -27    7.93    1.30 
   0   3 -26    0.07    0.49 
   0   3 -25    0.30    0.31 
   0   3 -24    0.10    0.24 
   0   3 -23   12.37    0.57 
   0   3 -23   15.19    1.61 
   0   3 -22    0.01    0.06 
   0   3 -22   -0.16    0.30 
   0   3 -21    8.73    1.15 
   0   3 -21    8.83    0.54 
   0   3 -20    1.14    0.60 
   0   3 -20   -0.09    0.06 
   0   3 -19  161.89    4.72 
   0   3 -19  152.04    2.39 
   0   3 -18    0.83    0.53 
   0  -3 -18    0.39    0.37 
   0   3 -17   74.59    3.06 
   0  -3 -17   72.70    2.79 
   0   3 -16    0.32    0.32 
   0  -3 -16   -0.08    0.15 
   0  -3 -15   78.76    2.74 
   0   3 -15   80.06    3.02 
   0   3 -14    0.38    0.31 
   0  -3 -14    0.14    0.28 
   0   3 -13   79.85    2.85 
   0  -3 -13   78.03    2.57 
   0   3 -12   -0.02    0.13 
   0  -3 -12    0.07    0.14 
   0  -3 -11  162.58    3.48 
   0   3 -11  153.08    3.77 
   0   3 -10    0.03    0.18 
   0  -3 -10    0.03    0.14 
   0  -3  -9   24.25    1.26 
   0   3  -9   27.08    1.52 
   0  -3  -8   -0.07    0.15 
   0   3  -8    0.17    0.19 
   0  -3  -7   28.81    1.30 
   0   3  -7   29.25    1.50 
   0  -3  -6    0.13    0.13 
   0   3  -6    0.02    0.15 
   0  -3  -5   85.85    2.11 
   0   3  -5   85.95    2.48 
   0   3  -4    0.08    0.15 
   0  -3  -4    0.03    0.14 
   0   3  -3  167.01    3.35 
   0  -3  -2   -0.02    0.10 
   0   3  -2    0.20    0.19 
   0   3  -1  131.44    2.94 
   0  -3  -1  127.55    2.92 
   0  -3   0    0.53    0.21 
   0   3   0    0.04    0.11 
   0   3   1  131.79    2.47 
   0  -3   1  130.34    2.94 
   0   3   2    0.04    0.09 
   0  -3   2    0.11    0.10 
   0  -3   3  157.66    3.25 
   0   3   3  160.64    2.81 
   0  -3   4    0.01    0.11 
   0   3   4    0.02    0.09 
   0   3   5   89.92    2.19 
   0  -3   5   90.88    2.53 
   0   3   6    0.10    0.14 
   0  -3   6   -0.07    0.10 
   0  -3   7   28.68    1.46 
   0   3   7   27.73    1.28 
   0   3   8   -0.06    0.17 
   0  -3   8   -0.08    0.12 
   0   3   9   25.39    1.29 
   0  -3   9   26.67    1.49 
   0  -3  10    0.15    0.18 
   0   3  10    0.00    0.14 
   0  -3  11  155.11    3.74 
   0   3  11  151.67    3.33 
   0  -3  12    0.14    0.17 
   0   3  12    0.07    0.17 
   0  -3  13   80.93    2.86 
   0   3  13   80.04    2.58 
   0   3  14    0.03    0.16 
   0  -3  14    0.11    0.15 
   0   3  15   76.39    2.65 
   0   3  15   83.85    2.44 
   0  -3  15   84.42    3.07 
   0  -3  16   -0.04    0.21 
   0   3  16    0.07    0.16 
   0   3  16   -0.16    0.16 
   0   3  17   76.00    2.43 
   0   3  17   72.21    2.69 
   0   3  18   -0.02    0.29 
   0   3  18    0.30    0.22 
   0   3  19  161.70    4.21 
   0   3  19  155.47    3.67 
   0   3  20    0.18    0.23 
   0   3  20    0.36    0.46 
   0   3  21    8.35    1.02 
   0   3  22    0.15    0.26 
   0   3  23   11.93    1.27 
   0   3  24    0.18    0.28 
   0   3  25    0.41    0.30 
   0   3  26    0.45    0.35 
   0   3  27    6.50    1.04 
   0   4 -30    2.69    0.86 
   0   4 -29    1.29    0.68 
   0   4 -28   30.07    2.63 
   0   4 -27    0.79    0.53 
   0   4 -26    8.12    1.30 
   0   4 -25   -0.07    0.43 
   0   4 -24    4.50    0.98 
   0   4 -23    0.11    0.30 
   0   4 -22   10.24    1.40 
   0   4 -22   11.23    0.67 
   0   4 -21    0.70    0.48 
   0   4 -20    3.97    0.85 
   0   4 -19   -0.20    0.20 
   0   4 -18   24.81    1.93 
   0   4 -17    0.10    0.32 
   0   4 -16   20.23    1.69 
   0  -4 -16   20.89    1.53 
   0   4 -15   -0.17    0.15 
   0  -4 -15   -0.32    0.24 
   0  -4 -14    5.59    0.76 
   0   4 -14    5.30    0.83 
   0   4 -13    0.11    0.20 
   0  -4 -13    0.21    0.25 
   0  -4 -12   10.62    1.00 
   0   4 -12   10.51    1.11 
   0  -4 -11    0.08    0.17 
   0   4 -11    0.10    0.20 
   0  -4 -10   12.23    1.02 
   0   4 -10   10.28    1.06 
   0  -4  -9   -0.05    0.15 
   0   4  -9   -0.37    0.23 
   0   4  -8   15.74    1.27 
   0  -4  -8   17.25    1.13 
   0   4  -7    0.19    0.17 
   0  -4  -7    0.03    0.12 
   0  -4  -6    2.01    0.40 
   0   4  -6    1.34    0.35 
   0  -4  -5    0.00    0.10 
   0   4  -5    0.08    0.21 
   0   4  -4   18.99    1.32 
   0  -4  -4   19.29    1.37 
   0   4  -3   -0.17    0.19 
   0  -4  -3    0.02    0.16 
   0   4  -2   11.95    1.05 
   0  -4  -2   13.62    1.11 
   0   4  -1    0.27    0.16 
   0  -4  -1    0.05    0.13 
   0  -4   0   37.03    1.83 
   0   4   0   35.58    1.50 
   0   4   1    0.00    0.12 
   0  -4   1    0.04    0.18 
   0  -4   2   11.28    1.02 
   0   4   2   12.36    0.89 
   0   4   3    0.06    0.11 
   0  -4   3   -0.02    0.12 
   0   4   4   20.31    1.16 
   0  -4   4   19.10    1.32 
   0  -4   5    0.19    0.19 
   0   4   5    0.02    0.13 
   0   4   6    1.71    0.35 
   0  -4   6    2.08    0.46 
   0   4   7    0.00    0.19 
   0  -4   7   -0.17    0.23 
   0   4   8   16.22    1.12 
   0  -4   8   14.21    1.18 
   0   4   9   -0.12    0.11 
   0  -4   9    0.11    0.13 
   0   4  10   14.17    1.08 
   0  -4  10   13.26    1.20 
   0   4  11    0.14    0.15 
   0  -4  11   -0.05    0.13 
   0   4  12   10.69    0.99 
   0  -4  12   11.95    1.17 
   0   4  12    9.02    0.37 
   0  -4  13    0.00    0.18 
   0   4  13   -0.02    0.14 
   0   4  14    4.75    0.69 
   0   4  15   -0.03    0.21 
   0   4  16   21.98    1.53 
   0   4  17   -0.11    0.21 
   0   4  18   26.60    1.74 
   0   4  19    0.30    0.32 
   0   4  20    4.85    0.81 
   0   4  21    0.59    0.35 
   0   4  22   12.63    1.31 
   0   4  23    0.19    0.29 
   0   4  24    4.72    0.86 
   0   4  25   -0.05    0.22 
   0   4  26    7.44    1.11 
   0   4  27   -0.10    0.25 
   0   4  28   31.50    2.37 
   0   4  29    0.43    0.42 
   0   5 -28    0.53    0.49 
   0   5 -27    4.18    1.05 
   0   5 -26   -0.51    0.41 
   0   5 -25    0.17    0.37 
   0   5 -24   -0.29    0.33 
   0   5 -23    6.17    1.16 
   0   5 -22    0.24    0.27 
   0   5 -21    2.57    0.76 
   0   5 -20    0.12    0.33 
   0   5 -19   34.78    2.49 
   0   5 -18    0.33    0.32 
   0   5 -17   27.11    2.13 
   0   5 -16    0.26    0.25 
   0   5 -15   26.47    2.04 
   0  -5 -14   -0.08    0.20 
   0   5 -14   -0.08    0.26 
   0   5 -13    0.21    0.21 
   0  -5 -13   -0.02    0.18 
   0   5 -12   -0.12    0.20 
   0  -5 -12    0.09    0.15 
   0  -5 -11    1.97    0.46 
   0   5 -11    1.74    0.48 
   0  -5 -10    0.24    0.25 
   0   5 -10   -0.01    0.16 
   0   5  -9    9.73    1.13 
   0  -5  -9    9.92    0.94 
   0  -5  -8    0.23    0.25 
   0   5  -8    0.51    0.30 
   0   5  -7   33.61    2.03 
   0   5  -6    0.01    0.15 
   0  -5  -6   -0.15    0.22 
   0  -5  -5  155.55    4.37 
   0   5  -5  161.49    4.37 
   0  -5  -4    0.12    0.25 
   0   5  -4    0.16    0.30 
   0   5  -3  106.46    3.52 
   0  -5  -3  105.32    3.53 
   0   5  -2   -0.09    0.12 
   0  -5  -2   -0.17    0.22 
   0  -5  -1   51.26    2.46 
   0   5  -1   48.79    1.99 
   0   5   0   -0.05    0.13 
   0  -5   0   -0.04    0.16 
   0  -5   1   51.33    2.43 
   0   5   1   47.39    1.97 
   0  -5   2    0.07    0.23 
   0   5   2    0.06    0.15 
   0  -5   3  103.68    3.45 
   0   5   3  104.78    2.95 
   0  -5   4    0.00    0.20 
   0   5   4    0.23    0.28 
   0  -5   5  153.86    4.24 
   0   5   5  159.56    3.70 
   0  -5   6   -0.09    0.16 
   0   5   6    0.30    0.26 
   0  -5   7   35.43    2.07 
   0   5   7   32.95    1.72 
   0   5   8   -0.12    0.22 
   0   5   9    9.72    0.97 
   0   5  10   -0.18    0.24 
   0   5  11    1.92    0.44 
   0   5  12    0.32    0.27 
   0   5  13    0.27    0.10 
   0   5  13    0.92    0.36 
   0   5  14   -0.04    0.25 
   0   5  15   24.49    1.69 
   0   5  16    0.30    0.29 
   0   5  17   22.52    1.68 
   0   5  18    0.56    0.39 
   0   5  19   32.45    2.08 
   0   5  20   -0.18    0.23 
   0   5  21    3.94    0.73 
   0   5  22    0.30    0.24 
   0   5  23    4.68    0.84 
   0   5  24    0.60    0.39 
   0   5  25    0.61    0.42 
   0   5  26   -0.33    0.34 
   0   5  27    2.97    0.72 
   0   5  28    0.94    0.53 
   0   5  29   30.86    2.42 
   0   5  30    0.47    0.29 
   0   6 -25   -1.18    0.59 
   0   6 -24    1.20    0.60 
   0   6 -23    0.01    0.25 
   0   6 -22   10.56    1.55 
   0   6 -21    0.07    0.43 
   0   6 -20   13.76    1.72 
   0   6 -19   -0.23    0.35 
   0   6 -18   33.85    2.58 
   0   6 -17   -0.06    0.28 
   0   6 -16   13.65    1.60 
   0   6 -15    0.00    0.22 
   0   6 -14   22.21    2.00 
   0   6 -13    0.37    0.39 
   0   6 -12   15.59    1.63 
   0   6 -11    0.24    0.29 
   0  -6 -11    0.05    0.22 
   0   6 -10   63.39    3.18 
   0   6  -9    0.08    0.23 
   0   6  -8   48.60    2.72 
   0   6  -7    0.08    0.23 
   0   6  -6    2.51    0.64 
   0   6  -5    0.19    0.30 
   0   6  -3    0.24    0.28 
   0   6  -2    3.65    0.62 
   0   6  -1   -0.02    0.16 
   0   6   0   56.61    2.39 
   0   6   1   -0.04    0.18 
   0   6   2    3.84    0.63 
   0   6   3    0.05    0.27 
   0   6   4  125.07    3.57 
   0   6   5    0.22    0.21 
   0   6   6    2.83    0.57 
   0   6   7   -0.03    0.16 
   0   6   8   41.62    2.13 
   0   6   9    0.02    0.16 
   0   6  10   63.59    2.68 
   0   6  11    0.16    0.18 
   0   6  12   14.61    1.33 
   0   6  13   -0.47    0.28 
   0   6  14   24.62    0.90 
   0   6  14   26.03    1.83 
   0   6  15   -0.03    0.18 
   0   6  16   17.27    1.52 
   0   6  17    0.00    0.23 
   0   6  18   33.64    2.20 
   0   6  19   -0.18    0.23 
   0   6  20   17.33    1.64 
   0   6  21   -0.03    0.30 
   0   6  22   13.85    1.51 
   0   6  23    0.02    0.23 
   0   6  24    0.28    0.25 
   0   6  25    0.11    0.26 
   0   6  26    5.29    1.00 
   0   6  27    0.69    0.48 
   0   7 -22    0.31    0.37 
   0   7 -21    3.47    0.99 
   0   7 -20    0.67    0.49 
   0   7 -19    1.41    0.73 
   0   7 -18    0.66    0.50 
   0   7 -17   11.18    1.61 
   0   7 -16    0.89    0.66 
   0   7 -15   20.24    2.08 
   0   7 -14    0.42    0.53 
   0   7 -13    7.31    1.21 
   0   7 -12   -1.09    0.52 
   0   7 -11   36.12    2.65 
   0   7 -10   -0.01    0.43 
   0   7  -9    6.73    1.15 
   0   7  -8   -0.46    0.47 
   0   7  -7    4.50    0.91 
   0   7  -6    0.05    0.17 
   0   7  -5    6.21    0.90 
   0   7  -4    0.18    0.19 
   0   7  -3   13.94    1.30 
   0   7  -2   -0.01    0.25 
   0   7  -1    8.38    1.02 
   0   7   0   -0.08    0.15 
   0   7   1    8.91    1.04 
   0   7   2    0.09    0.21 
   0   7   3   11.81    1.21 
   0   7   4   -0.13    0.24 
   0   7   5    5.09    0.79 
   0   7   6    0.02    0.18 
   0   7   7    3.01    0.65 
   0   7   8   -0.17    0.23 
   0   7   9    5.05    0.85 
   0   7  10    0.47    0.36 
   0   7  11   39.11    2.30 
   0   7  12    0.14    0.26 
   0   7  13    7.09    1.01 
   0   7  14   -0.03    0.24 
   0   7  15   16.37    1.58 
   0   7  16    0.34    0.40 
   0   7  17   13.00    1.44 
   0   7  18    0.09    0.28 
   0   7  19    3.28    0.77 
   0   7  20    0.21    0.32 
   0   7  21    4.28    0.86 
   0   7  22   -0.56    0.51 
   0   7  23    5.07    1.00 
   0   7  24    0.50    0.50 
   0   8 -17    1.27    0.72 
   0   8 -16    6.94    1.32 
   0   8 -15   -0.04    0.30 
   0   8 -14   35.10    2.93 
   0   8 -13    0.04    0.50 
   0   8 -12   11.90    1.69 
   0   8 -11    0.22    0.68 
   0   8 -10   17.41    2.00 
   0   8  -8    1.21    0.46 
   0   8  -7    0.16    0.28 
   0   8  -6    0.31    0.25 
   0   8  -5   -0.21    0.25 
   0   8  -4   12.55    1.37 
   0   8  -3   -0.12    0.19 
   0   8  -2   14.67    1.46 
   0   8  -1    0.14    0.21 
   0   8   0   70.58    3.18 
   0   8   1    0.51    0.44 
   0   8   2   13.99    1.43 
   0   8   3   -0.22    0.29 
   0   8   4   12.81    1.37 
   0   8   5    0.06    0.19 
   0   8   6    0.28    0.31 
   0   8   7   -0.25    0.25 
   0   8   8    1.82    0.53 
   0   8   9   -0.11    0.23 
   0   8  10   18.82    1.69 
   0   8  11    0.26    0.35 
   0   8  12   11.04    1.32 
   0   8  13    0.53    0.39 
   0   8  14   35.13    2.38 
   0   8  15    0.45    0.43 
   0   8  16    6.50    1.05 
   0   8  17    0.72    0.37 
   0   8  18   10.70    1.38 
   0   9 -12   -0.02    0.33 
   0   9 -11   13.72    1.64 
   0   9 -10    1.16    0.63 
   0   9  -9   33.86    2.51 
   0   9  -8   -0.20    0.30 
   0   9  -7    1.30    0.50 
   0   9  -6    1.23    0.58 
   0   9  -5   10.61    1.38 
   0   9  -4    0.35    0.32 
   0   9  -3    1.73    0.59 
   0   9  -2    0.05    0.29 
   0   9  -1   14.58    1.56 
   0   9   0    0.38    0.34 
   0   9   1   16.30    1.64 
   0   9   2    0.00    0.26 
   0   9   3    1.79    0.58 
   0   9   4    0.80    0.37 
   0   9   5   12.42    1.44 
   0   9   6   -0.26    0.33 
   0   9   7    1.47    0.47 
   1   0 -33    0.48    0.53 
   1   0 -32    1.11    0.67 
  -1   0 -32    0.45    0.40 
  -1   0 -31   -0.25    0.30 
   1   0 -31   -0.05    0.42 
   1   0 -30    0.29    0.31 
  -1   0 -30    0.04    0.28 
   1   0 -29    0.21    0.38 
  -1   0 -29   -0.23    0.31 
   1   0 -28   -0.41    0.44 
  -1   0 -28    0.29    0.40 
  -1   0 -27    0.21    0.30 
   1   0 -27   -0.09    0.26 
   1   0 -26    0.26    0.37 
  -1   0 -26   -0.20    0.34 
  -1   0 -25   -0.20    0.24 
   1   0 -25    0.40    0.32 
  -1   0 -24   -0.39    0.31 
   1   0 -24    0.19    0.22 
  -1   0 -23   -0.13    0.26 
   1   0 -23    0.20    0.25 
  -1   0 -22   -0.06    0.25 
   1   0 -22   -0.24    0.18 
  -1   0 -21    0.13    0.26 
   1   0 -21    0.00    0.20 
  -1   0 -20    0.24    0.25 
   1   0 -20    0.16    0.23 
   1   0 -19   -0.20    0.21 
  -1   0 -19    0.15    0.24 
  -1   0 -19   -0.12    0.16 
   1   0 -18   -0.08    0.15 
   1   0 -18    0.14    0.17 
  -1   0 -18    0.13    0.15 
  -1   0 -18   -0.31    0.22 
   1   0 -17   -0.07    0.18 
   1   0 -17   -0.14    0.18 
  -1   0 -17    0.13    0.23 
  -1   0 -17    0.08    0.09 
  -1   0 -17   -0.12    0.16 
  -1   0 -16    0.02    0.12 
  -1   0 -16    0.10    0.11 
   1   0 -16   -0.02    0.12 
   1   0 -16    0.03    0.14 
  -1   0 -16    0.08    0.18 
  -1   0 -15    0.17    0.22 
  -1   0 -15   -0.02    0.19 
   1   0 -15    0.05    0.19 
  -1   0 -15   -0.02    0.10 
  -1   0 -14    0.10    0.15 
  -1   0 -14   -0.30    0.19 
   1   0 -14    0.30    0.22 
  -1   0 -14   -0.03    0.08 
  -1   0 -13    0.01    0.08 
   1   0 -13   -0.07    0.11 
  -1   0 -13    0.09    0.18 
  -1   0 -13    0.04    0.12 
   1   0 -12    0.02    0.10 
  -1   0 -12    0.09    0.15 
  -1   0 -12    0.26    0.14 
  -1   0 -12   -0.07    0.10 
  -1   0 -11    0.10    0.13 
  -1   0 -11    0.02    0.08 
   1   0 -11    0.00    0.14 
  -1   0 -11    0.09    0.13 
   1   0 -10    0.05    0.10 
  -1   0 -10    0.03    0.08 
  -1   0 -10    0.12    0.14 
  -1   0 -10    0.01    0.12 
  -1   0  -9   -0.06    0.10 
  -1   0  -9    0.03    0.11 
  -1   0  -9    0.13    0.17 
  -1   0  -8    0.01    0.07 
  -1   0  -8    0.05    0.08 
  -1   0  -8   -0.02    0.10 
  -1   0  -7    0.11    0.07 
  -1   0  -7   -0.09    0.14 
  -1   0  -6    0.01    0.12 
  -1   0  -6   -0.07    0.08 
  -1   0  -5    0.00    0.07 
  -1   0  -5   -0.02    0.08 
  -1   0  -4   -0.01    0.08 
  -1   0  -4   -0.01    0.07 
  -1   0  -3    0.02    0.05 
  -1   0  -2   -0.02    0.03 
   1   0  -2    0.03    0.04 
   1   0  -1   -0.04    0.04 
  -1   0   1    0.00    0.03 
  -1   0   2    0.00    0.03 
  -1   0   2    0.04    0.05 
   1   0   2    0.02    0.04 
   1   0   3    0.10    0.06 
  -1   0   3    0.01    0.05 
  -1   0   4    0.00    0.07 
  -1   0   5    0.01    0.06 
  -1   0   6   -0.15    0.14 
  -1   0   7    0.01    0.10 
  -1   0   8   -0.01    0.10 
  -1   0   9    0.07    0.05 
  -1   0   9    0.08    0.10 
  -1   0  10    0.03    0.05 
  -1   0  10    0.02    0.11 
  -1   0  11    0.13    0.17 
  -1   0  11    0.06    0.05 
  -1   0  12    0.16    0.17 
  -1   0  12    0.06    0.07 
  -1   0  13   -0.24    0.21 
  -1   0  13    0.02    0.06 
  -1   0  14   -0.02    0.05 
  -1   0  14    0.35    0.21 
  -1   0  15    0.10    0.10 
  -1   0  15    0.19    0.25 
  -1   0  16    0.01    0.08 
  -1   0  16    0.16    0.18 
  -1   0  17    0.01    0.07 
  -1   0  17    0.17    0.24 
  -1   0  18    0.12    0.13 
   1   1 -33    5.19    1.14 
  -1  -1 -32    6.19    1.25 
  -1   1 -32    6.79    1.39 
   1   1 -32    6.94    1.29 
   1  -1 -32    7.03    1.30 
   1  -1 -31   13.87    1.77 
   1   1 -31   11.72    1.63 
  -1   1 -31   13.10    1.73 
  -1  -1 -31   14.03    1.78 
   1  -1 -30    1.22    0.60 
  -1  -1 -30    1.56    0.60 
   1   1 -30    2.86    0.84 
  -1   1 -30    2.74    0.81 
  -1   1 -29    9.11    1.39 
   1  -1 -29    8.41    1.33 
   1   1 -29    8.54    1.35 
  -1  -1 -29    8.05    1.33 
   1   1 -28   17.96    1.86 
   1  -1 -28   16.45    1.79 
  -1  -1 -28   19.75    1.99 
  -1   1 -28   20.69    2.01 
   1   1 -27    9.88    1.35 
  -1   1 -27    7.61    1.24 
  -1  -1 -27    7.79    1.22 
   1  -1 -27    7.60    1.22 
  -1   1 -26   16.06    1.71 
   1   1 -26   13.36    1.55 
  -1  -1 -26   12.72    1.52 
   1  -1 -26   12.15    1.47 
   1  -1 -25    6.26    1.07 
  -1  -1 -25    5.65    1.01 
   1   1 -25    5.54    0.97 
  -1   1 -25    5.26    0.96 
  -1  -1 -24   19.79    1.80 
  -1   1 -24   20.58    1.82 
   1   1 -24   21.31    1.84 
   1  -1 -24   22.15    1.88 
  -1   1 -23   41.44    2.51 
   1   1 -23   41.72    2.48 
   1  -1 -23   37.26    2.38 
  -1  -1 -23   40.47    2.50 
  -1   1 -22    2.71    0.67 
  -1  -1 -22    3.52    0.77 
   1   1 -22    3.00    0.69 
   1  -1 -22    3.77    0.78 
   1   1 -21    2.24    0.59 
  -1   1 -21    1.70    0.30 
   1  -1 -21    2.40    0.62 
  -1  -1 -21    1.21    0.46 
  -1   1 -21    2.89    0.67 
  -1  -1 -20   20.68    1.64 
  -1   1 -20   20.86    0.99 
   1   1 -20   21.05    1.63 
   1  -1 -20   21.95    1.69 
  -1   1 -20   21.29    1.68 
   1   1 -19    2.65    0.58 
  -1  -1 -19    2.08    0.47 
  -1  -1 -19    1.87    0.50 
  -1   1 -19    1.97    0.30 
  -1   1 -18   20.92    0.98 
   1   1 -18   21.05    1.53 
  -1   1 -18   22.32    1.50 
   1  -1 -18   24.18    1.62 
   1   1 -18   20.69    1.48 
  -1  -1 -18   21.78    1.60 
  -1   1 -18   23.17    1.63 
  -1  -1 -18   19.97    1.40 
   1   1 -17    7.28    0.88 
  -1   1 -17    7.66    0.85 
   1  -1 -17    6.83    0.83 
  -1   1 -17    6.10    0.82 
  -1  -1 -17    6.40    0.80 
   1   1 -17    7.46    0.85 
  -1   1 -17    5.89    0.52 
  -1  -1 -16    5.14    0.67 
   1  -1 -16    7.16    0.85 
  -1   1 -16    5.75    0.71 
   1   1 -16    4.84    0.72 
   1   1 -16    5.17    0.71 
  -1   1 -16    6.52    0.54 
  -1   1 -16    5.63    0.78 
  -1  -1 -15   39.00    1.76 
  -1   1 -15   40.08    1.95 
   1  -1 -15   37.93    1.84 
  -1   1 -15   40.35    1.32 
   1   1 -15   40.60    1.91 
  -1   1 -15   37.83    1.76 
  -1   1 -14   28.11    1.58 
  -1  -1 -14   26.82    1.40 
   1   1 -14   24.00    1.42 
  -1   1 -14   26.10    1.05 
  -1   1 -14   25.18    1.38 
   1  -1 -14   26.17    1.49 
  -1   1 -13   76.04    1.75 
   1   1 -13   78.08    2.46 
  -1   1 -13   74.65    2.47 
  -1  -1 -13   73.83    2.23 
   1  -1 -13   73.82    2.40 
  -1   1 -12   20.30    1.25 
   1  -1 -12   20.28    1.21 
  -1  -1 -12   19.42    1.09 
  -1   1 -12   20.98    0.91 
   1   1 -12   22.66    1.27 
  -1   1 -11    5.35    0.62 
   1  -1 -11    6.29    0.65 
  -1  -1 -11    5.82    0.58 
   1  -1 -11    5.43    0.31 
   1   1 -11    6.39    0.63 
   1   1 -11    5.96    0.64 
   1  -1 -10   61.89    0.98 
   1   1 -10   65.58    1.90 
  -1  -1 -10   63.94    1.78 
  -1   1 -10   62.36    2.00 
   1  -1 -10   64.29    1.99 
   1   1 -10   57.70    1.84 
  -1   1  -9   81.59    2.19 
   1  -1  -9   84.23    1.09 
   1  -1  -9   88.43    2.23 
  -1  -1  -9   84.57    1.92 
   1   1  -9   83.83    2.04 
   1   1  -9   83.47    2.10 
  -1  -1  -8    4.26    0.43 
   1   1  -8    4.59    0.47 
  -1   1  -8    4.52    0.50 
   1  -1  -8    4.72    0.50 
   1   1  -8    4.46    0.45 
   1  -1  -8    4.35    0.24 
   1  -1  -7  154.35    2.68 
  -1  -1  -7  151.43    2.25 
  -1   1  -7  152.52    2.69 
   1   1  -7  150.36    2.49 
   1   1  -7  148.24    2.40 
   1   1  -6   43.40    1.21 
   1   1  -6   43.85    1.26 
  -1  -1  -6   42.70    1.10 
  -1   1  -6   42.36    1.35 
  -1  -1  -6   42.19    0.86 
   1   1  -5  390.26    3.47 
   1   1  -5  385.64    3.33 
  -1  -1  -5  385.72    2.52 
  -1   1  -5  398.02    3.87 
  -1  -1  -5  397.13    3.01 
   1   1  -4   24.50    0.81 
  -1   1  -4   23.61    0.90 
  -1  -1  -4   23.86    0.62 
  -1  -1  -4   24.02    0.66 
   1   1  -4   24.99    0.77 
   1   1  -3   23.37    0.46 
  -1  -1  -3   23.12    0.56 
  -1   1  -3   22.01    0.82 
   1   1  -3   22.71    0.72 
   1   1  -2    8.71    0.31 
  -1   1  -2    8.65    0.49 
   1   1  -2    7.80    0.39 
  -1   1  -1   33.71    0.92 
   1   1  -1   34.73    0.68 
   1   1  -1   32.01    0.77 
   1  -1   0    2.36    0.24 
  -1   1   0    2.50    0.25 
  -1  -1   0    2.40    0.21 
  -1   1   0    2.36    0.25 
   1   1   0    2.41    0.20 
  -1   1   1   34.27    0.95 
  -1  -1   1   34.04    0.79 
   1   1   1   33.79    0.78 
   1   1   2    8.41    0.42 
  -1  -1   2    8.62    0.41 
  -1   1   2    8.37    0.48 
   1   1   2    9.06    0.41 
   1   1   3   23.46    0.55 
   1   1   3   25.30    0.66 
   1   1   3   22.98    0.73 
  -1   1   3   23.13    0.84 
  -1  -1   3   22.86    0.72 
   1   1   4   23.52    0.64 
  -1  -1   4   22.38    0.77 
   1   1   4   24.84    0.80 
  -1   1   4   23.51    0.90 
   1   1   5  376.55    3.29 
   1   1   5  389.30    2.90 
  -1   1   5  383.04    3.81 
  -1  -1   5  386.87    3.47 
  -1   1   5  398.54    2.20 
   1   1   6   44.55    1.19 
   1   1   6   44.00    1.08 
  -1  -1   6   44.96    1.28 
  -1   1   6   43.88    1.35 
  -1  -1   7  149.78    2.52 
   1   1   7  151.03    2.28 
   1   1   7  142.22    2.12 
  -1   1   7  146.76    2.61 
   1   1   8    3.85    0.39 
  -1   1   8    4.46    0.48 
  -1  -1   8    4.41    0.47 
   1   1   8    3.85    0.39 
   1   1   9   83.64    1.85 
   1   1   9   81.93    1.83 
  -1  -1   9   83.11    2.11 
  -1   1   9   83.45    2.14 
  -1  -1  10   62.89    1.93 
   1   1  10   61.39    1.64 
  -1   1  10   61.02    1.90 
   1   1  10   60.19    1.68 
   1   1  11    6.05    0.56 
  -1   1  11    5.48    0.60 
   1   1  11    5.95    0.53 
  -1  -1  11    7.06    0.69 
  -1   1  12   20.26    1.19 
   1   1  12   19.14    1.04 
   1   1  12   18.65    0.98 
   1   1  13   75.24    2.16 
   1   1  13   74.89    2.01 
  -1   1  13   75.50    2.34 
   1   1  14   27.72    1.27 
  -1   1  14   24.99    1.39 
  -1   1  14   25.68    0.99 
  -1   1  15   40.69    1.84 
   1   1  15   38.76    1.54 
  -1   1  15   37.38    1.22 
   1   1  16    6.25    0.65 
  -1   1  16    5.34    0.48 
  -1   1  16    5.41    0.70 
  -1   1  17    6.75    0.57 
   1   1  17    6.91    0.70 
  -1   1  17    6.30    0.77 
  -1   1  18   20.21    1.01 
   1   1  18   21.84    1.25 
  -1   1  18   22.88    1.50 
  -1   1  19    2.85    0.57 
   1   1  19    2.18    0.42 
  -1   1  19    2.29    0.36 
   1   1  20   19.45    1.24 
  -1   1  20   20.49    1.08 
  -1   1  20   20.91    1.52 
  -1   1  21    1.84    0.35 
   1   1  21    1.91    0.40 
  -1   1  21    1.55    0.47 
  -1   1  22    3.75    0.51 
  -1   1  22    4.38    0.74 
  -1   1  23   37.28    1.59 
  -1   1  23   43.31    2.38 
  -1   1  24   22.99    1.28 
  -1   1  25    4.34    0.59 
  -1   1  26   12.36    0.98 
   1   2 -32    3.78    0.99 
  -1   2 -32    1.65    0.68 
   1  -2 -32    3.12    0.86 
  -1  -2 -32    4.51    1.12 
   1   2 -31    8.49    1.41 
   1  -2 -31   10.22    1.49 
  -1   2 -31    9.64    1.50 
  -1  -2 -31    8.26    1.39 
   1  -2 -30    1.79    0.62 
  -1   2 -30    0.97    0.48 
  -1  -2 -30   -0.13    0.25 
   1   2 -30    1.29    0.64 
  -1   2 -29    4.62    1.03 
   1  -2 -29    4.55    1.01 
   1   2 -29    3.77    0.90 
  -1  -2 -29    3.39    0.90 
   1   2 -28   11.78    1.55 
   1  -2 -28    9.49    1.42 
  -1   2 -28   11.32    1.56 
  -1  -2 -28   13.91    1.73 
   1   2 -27   21.40    2.02 
   1  -2 -27   28.13    2.34 
  -1   2 -27   28.37    2.36 
  -1  -2 -27   23.09    2.16 
  -1  -2 -26    8.41    1.27 
   1  -2 -26    7.06    1.16 
   1   2 -26    8.89    1.27 
  -1   2 -26    7.49    1.22 
  -1  -2 -25    5.99    1.05 
   1   2 -25    7.47    1.17 
  -1   2 -25    5.68    1.03 
  -1   2 -24   70.51    1.83 
  -1   2 -24   68.09    3.38 
  -1  -2 -24   68.85    3.43 
   1   2 -24   69.78    3.36 
  -1   2 -23    5.07    0.96 
  -1   2 -23    4.14    0.46 
   1   2 -23    5.46    0.94 
   1   2 -22   17.60    1.61 
  -1   2 -22   17.57    1.64 
  -1   2 -22   18.84    0.96 
  -1   2 -21    0.38    0.29 
  -1   2 -21    0.24    0.17 
  -1   2 -20    5.96    0.56 
  -1   2 -20    6.61    0.98 
   1   2 -20    5.74    0.88 
   1   2 -19   27.23    1.84 
  -1  -2 -19   32.00    1.86 
  -1   2 -19   30.15    1.24 
  -1  -2 -19   27.57    0.64 
  -1   2 -19   28.37    1.92 
  -1   2 -18   14.79    1.36 
   1  -2 -18   14.02    1.27 
   1   2 -18   12.22    1.21 
  -1  -2 -18   12.49    0.43 
  -1  -2 -18   11.49    1.08 
  -1   2 -18   12.63    0.80 
  -1  -2 -17   10.42    0.38 
  -1   2 -17    9.71    0.70 
   1   2 -17   10.99    1.06 
  -1   2 -17   10.69    1.12 
   1   2 -17   12.72    1.19 
   1  -2 -17   10.96    1.09 
  -1   2 -17   12.10    1.11 
  -1  -2 -17   11.68    1.07 
  -1  -2 -16    0.21    0.06 
  -1   2 -16    0.26    0.27 
   1  -2 -16    0.08    0.20 
   1   2 -16    0.35    0.25 
   1   2 -16    0.15    0.15 
  -1  -2 -16    0.39    0.26 
   1  -2 -15    0.29    0.28 
  -1  -2 -15    0.29    0.07 
  -1  -2 -15    0.71    0.30 
   1   2 -15    0.14    0.18 
  -1   2 -15    0.22    0.16 
   1   2 -15    0.50    0.27 
  -1   2 -14   47.73    2.17 
   1   2 -14   53.26    2.19 
   1   2 -14   51.64    2.04 
  -1  -2 -14   54.20    2.03 
   1  -2 -14   55.70    2.23 
  -1   2 -13    9.49    0.95 
   1  -2 -13   10.68    0.96 
   1   2 -13    8.15    0.31 
   1   2 -13    9.74    0.92 
  -1  -2 -13   10.47    0.86 
   1  -2 -12   19.24    1.24 
  -1  -2 -12   20.59    1.16 
  -1   2 -12   17.27    1.21 
   1   2 -12   17.98    1.19 
   1   2 -11   20.95    1.16 
  -1   2 -11   22.02    1.32 
   1  -2 -11   19.83    1.21 
  -1  -2 -11   19.20    1.07 
   1   2 -11   18.85    1.17 
   1   2 -10   26.57    1.26 
  -1  -2 -10   27.47    1.21 
  -1   2 -10   26.50    1.42 
   1  -2 -10   27.07    1.36 
   1   2 -10   26.00    1.33 
   1   2  -9   96.57    2.48 
   1  -2  -9  103.85    2.58 
  -1  -2  -9  100.83    2.21 
  -1   2  -9  102.67    2.69 
   1   2  -8  125.54    2.72 
  -1  -2  -8  126.27    2.34 
   1  -2  -8  126.01    2.75 
  -1   2  -8  128.00    2.91 
   1  -2  -7    1.96    0.35 
   1   2  -7    2.01    0.34 
  -1   2  -7    2.71    0.42 
  -1  -2  -7    1.81    0.27 
  -1  -2  -6   95.60    1.82 
  -1   2  -6   92.95    2.33 
   1  -2  -6   94.39    2.22 
   1   2  -6   91.91    2.15 
  -1   2  -5   12.49    0.84 
   1  -2  -5   13.62    0.81 
   1   2  -5   15.94    0.87 
  -1  -2  -5   14.77    0.67 
  -1  -2  -4    1.95    0.23 
   1   2  -4    1.76    0.29 
  -1   2  -4    2.37    0.35 
   1  -2  -4    2.02    0.31 
  -1   2  -3    1.24    0.27 
   1  -2  -3    1.07    0.21 
  -1  -2  -3    1.29    0.18 
   1   2  -3    1.22    0.24 
  -1   2  -2   44.82    1.47 
   1   2  -2   46.79    1.39 
   1  -2  -2   45.53    1.37 
  -1   2  -1    0.94    0.23 
  -1  -2  -1    1.66    0.28 
   1   2  -1    1.11    0.21 
  -1  -2   0  102.54    2.03 
  -1   2   0  104.60    2.22 
  -1   2   0  107.89    2.07 
  -1  -2   1    1.89    0.27 
  -1   2   1    1.32    0.24 
   1   2   1    1.24    0.16 
  -1   2   2   43.61    1.37 
  -1  -2   2   42.65    1.32 
   1   2   2   44.18    0.99 
  -1   2   3    1.02    0.22 
  -1  -2   3    0.99    0.22 
   1   2   3    1.52    0.20 
  -1  -2   4    1.58    0.26 
   1   2   4    2.01    0.24 
  -1   2   4    1.97    0.32 
  -1  -2   5   14.46    0.82 
  -1   2   5   14.60    0.85 
   1   2   5   15.19    0.67 
  -1   2   6   97.17    2.27 
  -1  -2   6   94.18    2.16 
   1   2   6   93.50    1.77 
   1   2   6   95.93    1.44 
   1   2   7    2.28    0.22 
   1   2   7    2.09    0.31 
  -1  -2   7    2.64    0.39 
  -1   2   7    2.35    0.37 
   1   2   7    2.18    0.29 
  -1   2   8  125.58    2.75 
   1   2   8  125.48    2.38 
  -1  -2   8  125.25    2.68 
   1   2   8  123.01    2.27 
  -1  -2   9  100.63    2.51 
   1   2   9   98.33    2.14 
  -1   2   9   98.41    2.51 
   1   2   9  101.52    2.19 
   1   2  10   27.04    1.18 
  -1  -2  10   25.37    1.32 
  -1   2  10   28.20    1.39 
   1   2  10   26.51    1.16 
  -1   2  11   19.11    1.18 
   1   2  11   19.78    1.04 
  -1  -2  11   20.04    1.21 
   1   2  11   19.44    1.04 
  -1   2  12   17.90    1.18 
   1   2  12   18.38    1.05 
   1   2  12   19.98    1.07 
  -1  -2  12   17.64    1.19 
   1   2  13   10.17    0.79 
  -1  -2  13    8.15    0.84 
  -1   2  13    8.90    0.87 
   1   2  13    8.06    0.73 
  -1  -2  14   56.15    2.28 
   1   2  14   54.50    1.94 
  -1   2  14   50.63    2.08 
   1   2  14   55.16    1.90 
   1   2  15    0.34    0.19 
  -1   2  15    0.24    0.20 
  -1  -2  15    0.24    0.24 
   1   2  15    0.44    0.24 
   1  -2  15    0.50    0.29 
   1   2  16    0.07    0.11 
   1  -2  16    0.47    0.25 
  -1   2  16    0.47    0.28 
   1   2  16    0.41    0.20 
  -1  -2  16    0.09    0.14 
   1  -2  17   11.51    1.17 
  -1  -2  17   11.37    1.13 
  -1   2  17   11.42    0.82 
   1   2  17   10.65    0.92 
  -1   2  17   12.46    1.13 
   1   2  17   11.37    0.99 
  -1   2  18   15.44    0.97 
   1   2  18   13.79    1.13 
  -1   2  18   13.95    1.22 
   1   2  18   13.04    1.04 
  -1   2  19   30.68    1.86 
   1   2  19   31.82    1.77 
  -1   2  19   30.30    1.40 
   1   2  19   31.81    1.65 
  -1   2  20    5.47    0.80 
   1   2  20    5.40    0.77 
   1   2  20    5.07    0.68 
  -1   2  20    4.97    0.59 
  -1   2  21    1.12    0.40 
   1   2  21    0.35    0.26 
  -1   2  21    0.66    0.24 
  -1   2  22   18.67    1.20 
   1   2  22   19.40    1.38 
  -1   2  22   19.68    1.61 
   1   2  23    4.27    0.71 
  -1   2  23    4.84    0.84 
  -1   2  23    4.10    0.60 
  -1   2  24   65.67    2.37 
  -1   2  24   66.70    3.07 
  -1   2  25    6.69    0.80 
  -1   2  25    6.33    0.98 
  -1   2  26    8.62    0.92 
  -1   2  26    7.92    1.10 
  -1   2  27   29.26    2.18 
   1  -3 -31    2.26    0.78 
  -1  -3 -31    1.45    0.59 
  -1   3 -31    3.63    0.96 
   1   3 -31    2.33    0.77 
  -1   3 -30    0.05    0.31 
   1  -3 -30    0.18    0.44 
   1   3 -30   -0.06    0.40 
  -1  -3 -30   -0.05    0.42 
  -1   3 -29    0.93    0.41 
  -1  -3 -29    1.05    0.43 
   1   3 -29    0.98    0.59 
  -1   3 -28    4.76    1.04 
  -1  -3 -28    6.12    1.14 
   1   3 -28    4.04    0.93 
  -1   3 -27    8.74    1.39 
   1   3 -27    6.91    1.17 
  -1   3 -26    0.98    0.53 
   1   3 -26    1.12    0.55 
  -1   3 -25    6.54    0.57 
   1   3 -25    5.71    1.02 
  -1   3 -25    4.86    1.00 
   1   3 -24    1.40    0.53 
  -1   3 -24    0.46    0.37 
  -1   3 -24    0.64    0.23 
  -1   3 -23    4.32    0.89 
  -1   3 -23    4.15    0.48 
   1   3 -23    4.29    0.87 
  -1   3 -22    2.94    0.76 
  -1   3 -22    2.83    0.41 
   1   3 -22    3.13    0.74 
  -1   3 -21   46.92    1.63 
  -1   3 -21   50.25    2.82 
   1   3 -21   50.99    2.77 
  -1   3 -20    4.41    0.51 
  -1   3 -20    3.67    0.81 
  -1  -3 -19    6.14    0.86 
  -1   3 -19    6.62    0.99 
   1   3 -19    5.69    0.89 
  -1  -3 -18    0.49    0.27 
  -1   3 -18    0.48    0.32 
   1   3 -18    0.54    0.42 
   1   3 -17    1.04    0.34 
  -1   3 -17    0.69    0.30 
   1  -3 -17    0.74    0.34 
   1   3 -17    1.18    0.15 
  -1  -3 -17    1.46    0.40 
  -1   3 -16   13.07    1.28 
   1   3 -16   14.43    1.22 
  -1  -3 -16   13.15    1.12 
   1  -3 -16   13.87    1.24 
   1   3 -16   13.26    1.25 
   1   3 -15   23.22    1.61 
   1   3 -15   25.45    1.55 
  -1  -3 -15   24.15    1.46 
   1  -3 -15   21.54    1.50 
  -1   3 -15   24.73    1.72 
   1  -3 -14   23.89    1.54 
  -1   3 -14   26.62    1.73 
   1   3 -14   25.02    1.51 
  -1  -3 -14   24.44    1.42 
   1   3 -14   23.83    1.58 
   1   3 -13   35.70    1.88 
   1  -3 -13   41.20    1.96 
  -1   3 -13   39.20    2.04 
  -1  -3 -13   40.55    1.76 
  -1  -3 -12    0.42    0.23 
   1  -3 -12    0.24    0.18 
   1   3 -12    0.79    0.30 
  -1   3 -12    0.76    0.36 
   1  -3 -11   16.03    1.16 
  -1   3 -11   16.85    1.28 
   1   3 -11   16.68    1.21 
  -1  -3 -11   18.53    1.11 
  -1  -3 -10   -0.06    0.16 
  -1   3 -10    0.25    0.25 
   1   3 -10    0.32    0.23 
   1  -3 -10    0.19    0.13 
   1  -3  -9   79.59    2.46 
  -1  -3  -9   80.26    2.13 
   1   3  -9   83.86    2.59 
  -1   3  -9   82.25    2.70 
   1  -3  -8   15.78    1.06 
  -1  -3  -8   15.97    0.92 
  -1   3  -8   18.26    1.24 
   1   3  -8   17.16    1.14 
   1   3  -7   26.90    1.41 
   1  -3  -7   28.54    1.40 
  -1   3  -7   26.93    1.47 
  -1  -3  -7   27.72    1.16 
  -1  -3  -6    1.82    0.29 
   1   3  -6    2.35    0.42 
  -1   3  -6    2.24    0.45 
   1  -3  -6    1.53    0.35 
  -1   3  -5   86.65    2.55 
   1  -3  -5   89.34    2.35 
   1   3  -5   86.82    2.43 
  -1  -3  -5   87.45    1.91 
  -1   3  -4   38.03    1.67 
   1   3  -4   42.32    1.66 
  -1  -3  -4   39.85    1.24 
   1  -3  -4   41.40    1.57 
   1   3  -3   31.35    1.42 
   1  -3  -3   28.72    1.28 
  -1   3  -3   30.45    1.48 
  -1   3  -2    0.22    0.11 
   1   3  -2    0.44    0.22 
  -1  -3  -2    0.27    0.14 
  -1   3  -1   58.11    2.02 
  -1  -3  -1   58.91    1.92 
   1   3  -1   54.57    1.86 
  -1   3   0    8.19    0.68 
  -1  -3   0    7.45    0.69 
   1   3   1   58.14    1.45 
  -1  -3   1   54.89    1.86 
  -1   3   1   56.98    1.81 
  -1  -3   2    0.25    0.15 
  -1   3   2   -0.10    0.11 
   1   3   2    0.35    0.15 
   1   3   3   29.02    1.05 
  -1   3   3   29.48    1.33 
  -1  -3   3   31.27    1.40 
  -1  -3   4   39.31    1.60 
   1   3   4   39.09    1.25 
  -1   3   4   41.06    1.58 
  -1  -3   5   84.44    2.36 
  -1   3   5   85.13    2.35 
   1   3   5   89.85    1.94 
   1   3   6    1.63    0.28 
  -1   3   6    1.66    0.34 
  -1  -3   6    1.81    0.37 
  -1   3   7   25.38    1.34 
   1   3   7   28.56    1.18 
  -1  -3   7   25.35    1.35 
   1   3   8   15.67    0.66 
   1   3   8   15.62    0.89 
  -1  -3   8   15.93    1.09 
  -1   3   8   15.14    1.06 
  -1   3   9   77.26    2.42 
   1   3   9   80.95    1.44 
  -1  -3   9   83.87    2.57 
   1   3   9   78.54    2.10 
   1   3  10    0.18    0.15 
   1   3  10    0.10    0.16 
  -1  -3  10    0.05    0.15 
  -1   3  10    0.00    0.16 
   1   3  11   18.25    1.08 
  -1  -3  11   16.88    1.21 
  -1   3  11   15.40    1.14 
   1   3  11   19.56    1.12 
  -1  -3  12    0.54    0.24 
   1  -3  12    0.26    0.17 
  -1   3  12    0.46    0.27 
   1   3  12    0.16    0.17 
   1   3  12    0.62    0.25 
   1   3  13   38.85    1.67 
   1  -3  13   39.94    2.04 
  -1  -3  13   36.43    1.89 
  -1   3  13   37.40    1.85 
   1   3  13   40.17    1.69 
  -1  -3  14   22.17    1.52 
   1  -3  14   22.87    1.59 
   1   3  14   25.42    1.39 
   1   3  14   24.60    1.37 
  -1   3  14   21.98    1.46 
  -1   3  15   22.93    1.54 
  -1  -3  15   22.17    1.55 
   1  -3  15   25.19    1.70 
   1   3  15   24.16    1.39 
   1   3  15   22.23    1.34 
  -1  -3  16   13.16    1.24 
   1   3  16   12.12    1.03 
  -1   3  16   13.75    1.21 
   1   3  16   12.29    1.02 
   1   3  17    0.55    0.21 
  -1   3  17    1.43    0.41 
   1   3  17    1.33    0.37 
  -1   3  18    0.35    0.19 
   1   3  18    0.53    0.30 
   1   3  18    0.97    0.29 
  -1   3  19    5.81    0.83 
  -1   3  19    5.31    0.65 
   1   3  19    5.95    0.78 
   1   3  20    4.12    0.67 
  -1   3  20    5.04    0.82 
  -1   3  20    4.50    0.62 
  -1   3  21   47.48    2.49 
  -1   3  21   47.83    2.03 
   1   3  21   49.07    2.36 
  -1   3  22    3.02    0.68 
   1   3  22    2.19    0.53 
   1   3  23    3.99    0.71 
  -1   3  23    5.33    0.87 
  -1   3  24    0.47    0.42 
   1   3  24    0.46    0.37 
  -1   3  25    7.66    1.12 
  -1   3  26    0.86    0.44 
  -1   3  27    8.67    1.22 
  -1   3  28    6.06    1.04 
  -1   3  29    0.85    0.39 
  -1   3  30   -0.24    0.25 
   1   4 -30   11.62    1.68 
   1   4 -29    5.73    1.18 
  -1   4 -29    4.52    1.17 
  -1   4 -28   19.67    2.17 
   1   4 -28   21.64    2.20 
   1   4 -27   12.05    1.64 
  -1   4 -27   12.24    1.69 
  -1   4 -26    2.28    0.71 
   1   4 -26    2.83    0.79 
   1   4 -25    2.75    0.79 
  -1   4 -25    2.89    0.81 
  -1   4 -24   34.70    2.61 
   1   4 -24   35.78    2.61 
  -1   4 -23   43.40    1.64 
  -1   4 -23   42.92    2.87 
   1   4 -23   44.06    2.84 
  -1   4 -22   13.86    1.62 
   1   4 -22   15.18    1.66 
  -1   4 -21    1.91    0.75 
   1   4 -21    2.03    0.69 
   1   4 -20   47.06    1.00 
  -1   4 -20   51.82    2.95 
   1   4 -20   52.13    2.87 
   1   4 -19    8.62    1.17 
  -1   4 -19    7.42    1.14 
   1   4 -18   49.27    2.71 
  -1   4 -18   48.07    2.73 
  -1  -4 -18   47.68    2.33 
  -1   4 -17    6.23    0.97 
  -1  -4 -17    5.99    0.80 
   1   4 -17    6.69    1.01 
  -1   4 -16   32.51    2.16 
   1   4 -16   33.67    2.13 
  -1  -4 -16   29.68    1.73 
   1  -4 -15    0.13    0.19 
  -1  -4 -15    0.16    0.13 
  -1   4 -15   -0.23    0.23 
   1   4 -15    0.21    0.20 
   1   4 -14    3.10    0.63 
   1  -4 -14    3.72    0.63 
  -1   4 -14    3.05    0.64 
  -1  -4 -14    2.46    0.49 
   1   4 -13   64.26    2.74 
  -1  -4 -13   68.43    2.41 
  -1   4 -13   64.57    2.85 
   1  -4 -13   66.39    2.67 
  -1   4 -12   33.19    2.01 
   1   4 -12   33.74    1.95 
   1  -4 -12   35.64    1.90 
  -1  -4 -12   33.25    1.64 
   1   4 -11    0.11    0.16 
   1  -4 -11    0.19    0.18 
  -1   4 -11   -0.05    0.16 
  -1  -4 -11    0.39    0.22 
   1  -4 -10   20.82    1.39 
  -1  -4 -10   20.81    1.22 
  -1   4 -10   22.71    1.60 
   1   4 -10   20.19    1.44 
   1  -4  -9   39.05    1.86 
  -1   4  -9   38.15    2.04 
  -1  -4  -9   39.26    1.62 
  -1  -4  -8    9.63    0.78 
   1  -4  -8   10.61    0.94 
   1   4  -8   10.48    1.02 
  -1   4  -8    9.91    1.03 
  -1  -4  -7   11.62    0.83 
   1  -4  -7   11.92    0.98 
   1   4  -7   12.43    1.10 
  -1   4  -7   14.16    1.22 
   1   4  -6   90.31    2.89 
  -1  -4  -6   90.89    2.25 
  -1   4  -6   95.78    3.10 
   1  -4  -6   94.66    2.71 
   1   4  -5    8.32    0.87 
  -1   4  -5    8.20    0.90 
   1  -4  -5    9.75    0.87 
  -1  -4  -4   26.04    1.57 
   1   4  -4   28.51    1.59 
  -1   4  -4   28.71    1.66 
   1   4  -3   12.18    1.03 
  -1   4  -3   12.67    1.09 
  -1  -4  -3   11.62    1.03 
   1   4  -2   17.78    1.25 
  -1  -4  -2   15.38    1.17 
  -1   4  -2   18.48    1.32 
  -1   4  -1   36.28    1.64 
  -1  -4  -1   38.33    1.83 
   1   4   0    2.86    0.40 
  -1  -4   0    2.67    0.50 
  -1   4   0    2.73    0.46 
   1   4   1   40.78    1.47 
  -1  -4   1   38.02    1.81 
  -1   4   1   37.30    1.66 
   1   4   2   19.26    1.02 
  -1  -4   2   17.88    1.24 
  -1   4   2   18.30    1.18 
   1   4   3   13.29    0.85 
  -1   4   3   11.66    0.95 
  -1  -4   3   11.89    1.02 
  -1   4   4   26.26    1.43 
  -1  -4   4   25.37    1.50 
   1   4   4   26.84    1.22 
   1   4   5    9.10    0.72 
  -1  -4   5    8.46    0.88 
  -1   4   5    9.18    0.86 
   1   4   6   87.30    2.27 
  -1  -4   6   84.71    2.77 
  -1   4   6   91.67    2.74 
   1   4   7   12.98    0.90 
  -1   4   7   10.98    0.97 
   1  -4   7   13.41    1.16 
  -1  -4   7   11.63    1.03 
  -1   4   8   10.16    0.95 
  -1  -4   8    8.95    0.94 
   1   4   8   10.33    0.82 
   1  -4   8    8.81    0.96 
   1   4   9   37.43    1.59 
   1  -4   9   34.12    1.90 
  -1   4   9   39.84    1.90 
  -1  -4   9   39.66    1.98 
   1  -4  10   20.92    1.52 
   1   4  10   20.92    1.22 
   1   4  10   21.80    0.87 
  -1   4  10   20.00    1.36 
  -1  -4  10   21.12    1.47 
   1   4  11    0.11    0.18 
  -1   4  11    0.24    0.20 
   1   4  11    0.02    0.08 
  -1  -4  11    0.45    0.23 
   1  -4  11    0.18    0.21 
   1   4  12   32.69    1.62 
  -1   4  12   31.60    1.79 
  -1  -4  12   32.67    1.89 
   1  -4  12   32.16    1.95 
  -1  -4  13   67.76    2.78 
   1   4  13   66.86    2.35 
  -1   4  13   67.56    2.67 
   1   4  14    3.41    0.57 
  -1   4  14    2.19    0.49 
  -1   4  15    0.46    0.29 
   1   4  15    0.07    0.20 
  -1   4  16   34.41    2.01 
   1   4  16   30.16    1.69 
  -1   4  17    6.20    0.88 
   1   4  17    6.43    0.80 
  -1   4  18   49.86    2.53 
   1   4  18   49.66    2.27 
   1   4  19    8.28    0.98 
  -1   4  19    6.40    0.94 
   1   4  20   46.97    2.32 
  -1   4  20   48.87    2.58 
  -1   4  21    1.18    0.52 
   1   4  21    1.57    0.46 
   1   4  22   13.63    1.32 
  -1   4  22   13.89    1.42 
  -1   4  23   42.89    2.55 
   1   4  23   40.34    2.31 
  -1   4  24   34.75    2.35 
   1   4  24   34.85    2.18 
  -1   4  25    2.83    0.69 
   1   4  25    1.74    0.47 
  -1   4  26    1.87    0.59 
   1   4  26    2.42    0.67 
  -1   4  27   12.72    1.52 
  -1   4  28   19.77    1.91 
  -1   4  29    4.02    0.90 
  -1   4  30   11.24    1.50 
  -1   4  31    5.00    1.06 
   1   5 -28   19.32    2.17 
   1   5 -27   31.45    2.73 
  -1   5 -27   29.68    2.70 
  -1   5 -26    1.64    0.69 
   1   5 -26    1.88    0.68 
  -1   5 -25    1.96    0.76 
   1   5 -25    2.48    0.80 
   1   5 -24    2.76    0.82 
  -1   5 -24    3.45    0.96 
  -1   5 -23    7.40    1.25 
   1   5 -23    8.13    1.32 
  -1   5 -22    6.91    1.21 
   1   5 -22    5.86    1.10 
   1   5 -21    5.45    1.05 
  -1   5 -21    5.03    1.05 
   1   5 -20    1.49    0.54 
  -1   5 -20    2.08    0.68 
   1   5 -19   15.14    1.63 
  -1   5 -19   19.09    1.87 
  -1   5 -18    5.20    1.00 
   1   5 -18    6.92    1.10 
  -1   5 -17    4.04    0.85 
   1   5 -17    3.67    0.78 
  -1  -5 -16    0.91    0.35 
   1   5 -16    0.48    0.38 
  -1   5 -16    0.58    0.32 
  -1  -5 -15   11.57    1.11 
   1   5 -15   11.55    1.33 
  -1   5 -15   11.75    1.37 
   1   5 -14   10.91    1.27 
  -1  -5 -14   10.96    1.06 
  -1   5 -14   11.37    1.34 
  -1   5 -13   28.39    2.07 
  -1  -5 -13   28.68    1.66 
   1   5 -13   28.39    1.99 
  -1   5 -12    6.70    1.01 
   1  -5 -12    5.86    0.84 
   1   5 -12    6.27    0.94 
  -1  -5 -12    6.13    0.75 
  -1  -5 -11    6.50    0.76 
   1   5 -11    7.65    1.02 
   1  -5 -11    7.86    0.94 
  -1   5 -11    5.82    0.91 
  -1  -5 -10    2.61    0.49 
   1  -5 -10    2.68    0.53 
  -1   5 -10    3.25    0.68 
   1   5 -10    2.47    0.59 
  -1  -5  -9   31.82    1.57 
   1  -5  -9   29.20    1.73 
  -1   5  -9   29.94    2.00 
   1   5  -9   29.47    1.92 
   1  -5  -8   65.61    2.53 
  -1   5  -8   61.90    2.85 
   1   5  -8   65.14    2.81 
   1   5  -7    9.10    1.06 
  -1   5  -7    8.22    1.02 
   1   5  -6    6.40    0.88 
  -1   5  -6    8.01    1.00 
  -1  -5  -6    6.81    0.93 
  -1  -5  -5   12.29    1.22 
   1   5  -5   13.94    1.27 
  -1   5  -5   13.89    1.31 
   1  -5  -5   11.97    1.24 
  -1  -5  -4    6.13    0.86 
   1   5  -4    4.85    0.75 
  -1   5  -4    4.84    0.77 
   1  -5  -4    5.42    0.83 
   1  -5  -3   40.07    2.21 
  -1   5  -3   38.43    2.16 
  -1  -5  -3   39.86    2.13 
  -1   5  -2    7.45    0.85 
  -1  -5  -2    8.43    0.99 
   1  -5  -2    7.98    1.00 
  -1  -5  -1   15.23    1.31 
   1   5  -1   15.70    1.06 
  -1   5  -1   14.12    1.14 
   1  -5  -1   14.95    1.35 
  -1  -5   0    2.04    0.51 
   1  -5   0    1.62    0.44 
  -1   5   0    2.02    0.46 
   1   5   0    1.72    0.36 
  -1  -5   1   13.95    1.26 
   1  -5   1   12.67    1.24 
  -1   5   1   13.52    1.13 
   1   5   1   13.79    0.99 
   1  -5   2    8.73    1.03 
  -1  -5   2    7.70    0.95 
   1   5   2    7.94    0.75 
  -1   5   2    7.79    0.87 
   1  -5   3   40.25    2.20 
  -1  -5   3   41.00    2.14 
  -1   5   3   39.52    1.95 
   1   5   3   41.98    1.73 
   1  -5   4    6.39    0.88 
   1   5   4    5.89    0.66 
  -1   5   4    6.63    0.81 
  -1  -5   4    6.28    0.84 
  -1  -5   5   14.31    1.27 
   1   5   5   11.86    0.94 
  -1   5   5   10.72    1.03 
   1  -5   5   13.29    1.28 
  -1  -5   6    7.25    0.93 
   1   5   6    7.13    0.73 
   1  -5   6    8.36    1.01 
  -1   5   6    7.02    0.85 
  -1  -5   7    8.02    0.98 
   1   5   7    6.81    0.72 
  -1   5   7    7.23    0.86 
  -1  -5   8   62.57    2.73 
  -1   5   8   66.03    2.61 
   1   5   8   63.81    2.24 
   1   5   9   32.31    1.63 
  -1   5   9   25.77    1.65 
   1   5  10    4.16    0.61 
  -1   5  10    2.75    0.54 
  -1   5  11    7.08    0.89 
   1   5  11    7.06    0.80 
   1   5  11    7.50    0.58 
   1   5  12    5.74    0.48 
  -1   5  12    6.61    0.87 
   1   5  12    6.74    0.80 
   1   5  13   32.42    1.07 
   1   5  13   28.20    1.64 
  -1   5  13   29.14    1.87 
   1   5  14   10.67    1.03 
  -1   5  14    9.79    1.12 
  -1   5  15   13.82    1.33 
   1   5  15   12.44    1.14 
  -1   5  16    0.61    0.34 
   1   5  16    1.03    0.36 
  -1   5  17    4.56    0.80 
   1   5  17    3.79    0.65 
  -1   5  18    6.14    0.93 
   1   5  18    4.49    0.73 
  -1   5  19   15.13    1.50 
   1   5  19   14.05    1.30 
  -1   5  20    2.56    0.65 
   1   5  20    1.69    0.47 
   1   5  21    6.55    0.94 
  -1   5  21    5.44    0.91 
   1   5  22    7.81    1.07 
  -1   5  22    6.87    1.05 
   1   5  23    7.44    1.05 
  -1   5  23    6.48    1.02 
  -1   5  24    3.92    0.82 
   1   5  24    3.67    0.75 
   1   5  25    1.59    0.52 
  -1   5  25    1.25    0.57 
   1   5  26    0.90    0.49 
  -1   5  26    1.14    0.48 
  -1   5  27   29.31    2.36 
   1   5  27   30.40    2.25 
  -1   5  28   15.32    1.74 
   1   5  28   14.33    1.58 
  -1   5  29    2.17    0.71 
   1   6 -25    1.27    0.65 
  -1   6 -25    0.63    0.44 
   1   6 -24   13.57    1.78 
  -1   6 -24   15.33    1.93 
  -1   6 -23   -0.06    0.44 
   1   6 -23   -0.07    0.39 
   1   6 -22    5.64    1.15 
  -1   6 -22    2.24    0.75 
   1   6 -21    2.49    0.77 
  -1   6 -21    1.97    0.72 
   1   6 -20    2.60    0.79 
  -1   6 -20    2.85    0.84 
   1   6 -19    2.34    0.72 
  -1   6 -19    2.57    0.82 
  -1   6 -18    3.75    0.91 
   1   6 -18    2.59    0.75 
   1   6 -17   14.24    1.66 
  -1   6 -17   15.55    1.75 
  -1   6 -16    0.95    0.51 
   1   6 -16    2.44    0.70 
  -1   6 -15    4.11    0.88 
   1   6 -15    3.69    0.83 
  -1   6 -14    1.43    0.59 
   1   6 -14    1.70    0.59 
  -1  -6 -14    2.79    0.61 
   1   6 -13    0.98    0.48 
  -1  -6 -13    0.52    0.32 
  -1   6 -13    1.59    0.54 
  -1  -6 -12   13.08    1.17 
   1   6 -12   15.32    1.57 
  -1   6 -12   12.71    1.49 
   1   6 -11    5.24    0.90 
  -1   6 -11    3.88    0.78 
   1   6 -10   37.70    2.40 
  -1   6 -10   34.46    2.38 
  -1   6  -9    2.23    0.61 
   1   6  -9    0.92    0.44 
   1   6  -8    3.12    0.71 
  -1   6  -8    3.57    0.76 
   1   6  -7    4.79    0.86 
  -1   6  -7    5.19    0.93 
  -1   6  -6    8.45    1.15 
   1   6  -6    7.42    1.04 
  -1   6  -5   11.94    1.39 
  -1   6  -4   22.35    1.60 
   1   6  -3   19.27    1.33 
  -1   6  -3   21.11    1.54 
   1   6  -2   13.80    1.12 
  -1   6  -2   13.43    1.24 
   1   6  -1    7.81    0.82 
  -1   6  -1    7.02    0.89 
   1   6   0   91.55    2.86 
  -1   6   0   91.44    3.22 
  -1   6   1    7.62    0.93 
   1   6   1    7.09    0.81 
  -1   6   2   15.15    1.30 
   1   6   2   14.74    1.15 
   1   6   3   19.62    1.33 
  -1   6   3   19.11    1.49 
  -1   6   4   19.04    1.49 
   1   6   4   20.96    1.38 
  -1   6   5   13.12    1.23 
   1   6   5   14.44    1.14 
  -1   6   6    7.01    0.90 
   1   6   6    8.18    0.87 
   1   6   7    5.13    0.69 
  -1   6   7    4.38    0.73 
  -1   6   8    5.23    0.84 
   1   6   8    4.34    0.66 
  -1   6   9    1.19    0.45 
   1   6   9    1.19    0.40 
  -1   6  10   34.31    2.08 
   1   6  10   37.45    1.94 
   1   6  11    3.78    0.63 
  -1   6  11    4.60    0.77 
   1   6  12   13.75    0.88 
   1   6  12   13.36    1.19 
  -1   6  12   15.20    1.43 
  -1   6  13    0.26    0.20 
   1   6  13    0.39    0.28 
   1   6  13    0.70    0.20 
  -1   6  14    2.69    0.62 
   1   6  14    2.20    0.30 
   1   6  14    3.01    0.62 
   1   6  15    4.38    0.74 
  -1   6  15    3.77    0.72 
   1   6  16    2.11    0.51 
  -1   6  16    1.99    0.57 
   1   6  17   12.05    1.23 
  -1   6  17   14.78    1.50 
   1   6  18    3.28    0.69 
  -1   6  18    3.02    0.73 
   1   6  19    3.22    0.67 
  -1   6  19    2.92    0.69 
   1   6  20    1.76    0.53 
  -1   6  20    1.61    0.56 
   1   6  21    1.90    0.53 
  -1   6  21    2.03    0.62 
   1   6  22    5.03    0.89 
  -1   6  22    6.59    1.08 
   1   6  23    0.46    0.35 
  -1   6  23    0.68    0.48 
   1   6  24   13.81    1.49 
  -1   6  24   13.30    1.58 
  -1   6  25    1.53    0.57 
   1   6  25    1.91    0.55 
   1   6  26    3.69    0.84 
  -1   6  26    1.26    0.52 
   1   6  27    6.10    1.08 
  -1   6  27    5.74    1.10 
   1   7 -22    3.97    1.04 
  -1   7 -21    1.52    0.82 
   1   7 -21    1.83    0.76 
  -1   7 -20    8.75    1.45 
   1   7 -20    8.67    1.46 
   1   7 -19   13.56    1.77 
  -1   7 -19   14.91    1.91 
   1   7 -18    1.47    0.62 
  -1   7 -18    0.64    0.55 
   1   7 -17   26.04    2.38 
  -1   7 -17   25.48    2.42 
   1   7 -16    4.62    1.12 
  -1   7 -16    3.99    1.00 
   1   7 -15    7.50    1.28 
  -1   7 -15    5.01    1.06 
   1   7 -14    6.10    1.15 
  -1   7 -14    3.39    0.88 
  -1   7 -13    8.22    1.34 
   1   7 -13    8.80    1.35 
   1   7 -12   18.45    1.90 
  -1   7 -12   18.90    1.96 
   1   7 -11    9.52    1.37 
  -1   7 -11   10.19    1.46 
  -1   7 -10   19.37    1.96 
   1   7 -10   20.61    1.96 
   1   7  -9   31.15    2.39 
  -1   7  -9   32.69    2.52 
   1   7  -8    3.28    0.78 
  -1   7  -8    2.92    0.80 
  -1   7  -7    3.33    0.82 
  -1   7  -6    7.05    1.03 
  -1   7  -5   48.77    2.61 
   1   7  -5   48.27    2.37 
  -1   7  -4    7.36    1.00 
   1   7  -4    7.55    0.93 
   1   7  -3    5.43    0.78 
  -1   7  -3    6.87    0.98 
  -1   7  -2    5.08    0.85 
   1   7  -2    4.34    0.71 
  -1   7  -1    1.93    0.55 
   1   7  -1    1.69    0.44 
  -1   7   0    6.87    0.96 
   1   7   0    8.34    0.95 
   1   7   1    2.66    0.53 
  -1   7   1    1.86    0.54 
  -1   7   2    4.20    0.75 
   1   7   2    5.92    0.80 
  -1   7   3    6.02    0.91 
   1   7   3    6.38    0.84 
  -1   7   4    7.98    1.06 
   1   7   4    7.15    0.90 
   1   7   5   46.52    2.24 
  -1   7   5   48.43    2.58 
   1   7   6    3.92    0.65 
  -1   7   6    4.94    0.82 
  -1   7   7    1.82    0.51 
   1   7   7    3.04    0.59 
  -1   7   8    2.60    0.62 
   1   7   8    2.47    0.54 
   1   7   9   32.11    1.92 
  -1   7   9   31.31    2.12 
  -1   7  10   17.83    1.61 
   1   7  10   17.59    1.44 
  -1   7  11   10.42    1.27 
   1   7  11   11.17    1.14 
   1   7  12   20.05    1.20 
   1   7  12   20.30    1.58 
  -1   7  12   20.29    1.75 
  -1   7  13    6.06    0.99 
   1   7  13    6.19    0.88 
   1   7  14    4.76    0.83 
  -1   7  14    4.83    0.90 
   1   7  15    5.67    0.91 
  -1   7  15    6.35    1.02 
   1   7  16    4.88    0.84 
  -1   7  16    4.47    0.86 
   1   7  17   24.03    1.83 
  -1   7  17   24.64    2.06 
  -1   7  18    1.10    0.57 
   1   7  18    0.60    0.32 
  -1   7  19   13.71    1.59 
   1   7  19   14.70    1.48 
  -1   7  20    7.40    1.17 
   1   7  20    7.09    1.03 
  -1   7  21    2.08    0.71 
   1   7  21    2.33    0.70 
  -1   7  22    3.33    0.86 
  -1   7  23    3.14    0.86 
  -1   7  24   12.92    1.63 
   1   8 -18    1.85    0.78 
   1   8 -17    0.96    0.55 
   1   8 -16    3.31    0.97 
  -1   8 -16    3.76    1.04 
   1   8 -15    4.75    1.11 
  -1   8 -15    6.07    1.37 
   1   8 -14   10.67    1.61 
  -1   8 -14   10.37    1.61 
   1   8 -13    0.30    0.57 
  -1   8 -13    2.37    0.86 
   1   8 -12    9.52    1.50 
  -1   8 -12    8.14    1.43 
  -1   8 -11    1.71    0.62 
   1   8 -11    2.76    0.86 
  -1   8 -10   10.40    1.57 
  -1   8  -9    9.02    1.28 
  -1   8  -8    2.44    0.64 
   1   8  -8    2.11    0.60 
  -1   8  -7    6.62    1.11 
   1   8  -7    4.41    0.81 
   1   8  -6    6.24    0.95 
  -1   8  -6    7.09    1.10 
   1   8  -5    5.32    0.85 
  -1   8  -5    5.66    0.99 
  -1   8  -4   31.54    2.25 
   1   8  -4   33.07    2.11 
  -1   8  -3    1.22    0.46 
   1   8  -3    1.75    0.51 
   1   8  -2    6.87    0.97 
  -1   8  -2    4.98    0.90 
  -1   8  -1    4.29    0.84 
   1   8  -1    3.72    0.76 
   1   8   0    5.52    0.85 
  -1   8   0    4.10    0.83 
  -1   8   1    4.24    0.84 
   1   8   1    4.23    0.76 
  -1   8   2    6.08    1.00 
   1   8   2    6.18    0.88 
   1   8   3    0.67    0.29 
  -1   8   3    1.99    0.56 
   1   8   4   35.44    2.13 
  -1   8   4   33.23    2.30 
  -1   8   5    7.89    1.13 
   1   8   5    7.93    1.02 
   1   8   6    8.15    1.01 
  -1   8   6    6.13    1.00 
  -1   8   7    4.83    0.90 
   1   8   7    3.60    0.68 
  -1   8   8    0.74    0.42 
   1   8   8    2.01    0.53 
   1   8   9   11.05    1.21 
  -1   8   9    8.63    1.16 
  -1   8  10   14.73    1.58 
   1   8  10   15.86    1.48 
  -1   8  11    1.65    0.56 
   1   8  11    2.50    0.60 
   1   8  12    7.71    1.03 
  -1   8  12    7.83    1.18 
  -1   8  13    0.64    0.46 
   1   8  13    1.40    0.51 
  -1   8  14   11.83    1.47 
  -1   8  15    5.01    0.99 
  -1   8  16    3.22    0.81 
  -1   8  17    1.19    0.59 
  -1   8  18    1.44    0.75 
  -1   8  19    5.76    1.09 
  -1   8  20    5.98    1.14 
  -1   9 -13   24.41    2.31 
  -1   9 -12    2.25    0.81 
   1   9 -11   10.45    1.41 
  -1   9 -11   10.60    1.48 
   1   9 -10    2.01    0.79 
  -1   9 -10    1.09    0.56 
  -1   9  -9    3.85    0.94 
   1   9  -9    5.53    1.03 
  -1   9  -8    3.94    0.89 
   1   9  -8    3.15    0.79 
  -1   9  -7    6.02    1.07 
   1   9  -7    4.92    0.89 
   1   9  -6    9.65    1.27 
  -1   9  -6    6.85    1.15 
  -1   9  -5    2.95    0.75 
   1   9  -5    2.66    0.67 
  -1   9  -4    2.89    0.68 
   1   9  -4    2.23    0.61 
   1   9  -3    0.89    0.39 
  -1   9  -3    0.30    0.29 
   1   9  -2    0.77    0.43 
  -1   9  -2    0.18    0.34 
  -1   9  -1   12.13    1.49 
  -1   9   0    4.13    0.90 
  -1   9   1   15.18    1.66 
  -1   9   2    0.86    0.43 
  -1   9   3    0.21    0.33 
  -1   9   4    3.50    0.81 
  -1   9   5    4.33    0.93 
  -1   9   6    9.96    1.35 
  -1   9   7    6.72    1.12 
  -1   9   8    2.95    0.73 
  -1   9   9    5.08    1.02 
  -1   9  10    1.51    0.62 
  -1   9  11   10.48    1.49 
  -1   9  12    0.96    0.57 
  -1   9  13   25.63    2.27 
   2   0 -33   37.39    2.98 
  -2   0 -32    4.26    1.10 
   2   0 -32    3.07    0.94 
   2   0 -31   26.59    2.39 
  -2   0 -31   26.61    2.47 
  -2   0 -30    2.45    0.74 
   2   0 -30    3.16    0.90 
  -2   0 -29   11.16    1.56 
   2   0 -29   12.49    1.58 
  -2   0 -28    6.53    1.14 
   2   0 -28    8.17    1.22 
   2   0 -27    3.72    0.84 
  -2   0 -27    4.04    0.90 
   2   0 -26    9.15    1.26 
  -2   0 -26   12.79    1.52 
   2   0 -25    4.25    0.84 
  -2   0 -25    3.43    0.75 
  -2   0 -24   11.74    1.41 
   2   0 -24    9.52    1.22 
   2   0 -23    3.08    0.69 
  -2   0 -23    3.03    0.73 
  -2   0 -22    6.25    0.96 
   2   0 -22    5.50    0.88 
  -2   0 -21   29.50    2.02 
  -2   0 -21   29.64    1.38 
   2   0 -21   30.46    1.99 
  -2   0 -20   22.04    1.71 
   2   0 -20   20.89    1.62 
   2   0 -19   84.50    3.11 
  -2   0 -19   78.75    3.11 
  -2   0 -19   74.52    2.76 
  -2   0 -18   28.22    1.64 
   2   0 -18   26.06    1.72 
  -2   0 -18   28.68    1.82 
   2   0 -18   28.32    1.76 
  -2   0 -17   37.80    2.02 
   2   0 -17   36.21    1.91 
   2   0 -17   35.29    1.93 
  -2   0 -17   38.46    1.84 
   2   0 -16   14.06    1.16 
  -2   0 -16   12.30    1.01 
  -2   0 -16   13.83    1.19 
   2   0 -16   12.84    1.14 
  -2   0 -15   77.76    2.09 
  -2   0 -15   85.63    2.84 
  -2   0 -15   84.44    2.53 
   2   0 -15   79.66    2.64 
   2   0 -14   15.82    1.14 
  -2   0 -14   18.99    1.16 
  -2   0 -14   16.07    1.20 
  -2   0 -14   16.82    0.96 
  -2   0 -13   19.10    1.12 
  -2   0 -13   18.68    1.00 
   2   0 -13   18.30    1.17 
  -2   0 -13   18.88    1.25 
  -2   0 -12   37.53    1.40 
  -2   0 -12   40.90    1.74 
   2   0 -12   38.95    1.63 
  -2   0 -12   39.63    1.53 
  -2   0 -11   15.90    1.06 
  -2   0 -11   15.29    0.87 
   2   0 -11   15.37    0.98 
   2   0 -11   16.69    1.06 
  -2   0 -11   16.31    0.95 
  -2   0 -10    7.29    0.69 
   2   0 -10    7.35    0.69 
  -2   0 -10    6.88    0.57 
  -2   0  -9   60.97    1.69 
  -2   0  -9   63.67    1.91 
   2   0  -9   61.09    1.86 
   2   0  -8   13.96    0.85 
  -2   0  -8   13.64    0.78 
  -2   0  -7  461.06    4.38 
   2   0  -7  457.10    3.88 
  -2   0  -7  444.21    4.45 
   2   0  -7  461.14    4.64 
   2   0  -6   58.39    1.35 
  -2   0  -6   57.87    1.49 
   2   0  -6   55.67    1.53 
  -2   0  -6   54.15    1.47 
  -2   0  -5  693.28    4.74 
   2   0  -5  690.70    4.63 
   2   0  -5  694.84    5.08 
  -2   0  -4  232.13    2.48 
   2   0  -4  242.38    2.69 
   2   0  -4  230.80    2.75 
   2   0  -3   80.63    1.52 
  -2   0  -3   80.92    1.30 
   2   0  -3   80.43    1.54 
   2   0  -2    4.59    0.37 
   2   0  -2    4.70    0.35 
  -2   0  -2    4.15    0.26 
  -2   0  -1  120.21    1.13 
   2   0  -1  112.96    1.61 
  -2   0  -1  118.75    1.51 
  -2   0   0  990.91    4.48 
   2   0   0 1000.00    4.39 
   2   0   1  115.79    1.10 
  -2   0   1  116.08    1.61 
   2   0   2    4.31    0.26 
  -2   0   2    4.26    0.33 
  -2   0   2    4.38    0.36 
   2   0   3   81.48    1.32 
  -2   0   3   81.36    1.55 
  -2   0   3   80.10    1.51 
   2   0   4  227.40    2.48 
  -2   0   4  226.32    2.70 
  -2   0   5  683.74    5.00 
  -2   0   6   55.49    1.51 
  -2   0   7  458.01    4.58 
  -2   0   8   13.39    0.83 
  -2   0   9   62.06    1.85 
  -2   0  10    6.77    0.65 
  -2   0  11   14.40    0.97 
  -2   0  12   41.32    1.69 
  -2   0  13   20.64    1.23 
  -2   0  14   16.74    1.15 
  -2   0  14   15.57    0.56 
  -2   0  15   83.17    1.38 
  -2   0  15   83.24    2.65 
  -2   0  16   11.60    0.54 
  -2   0  16   13.50    1.10 
  -2   0  17   37.74    1.89 
  -2   0  17   35.93    1.00 
  -2   0  18   27.41    0.92 
  -2   0  18   26.40    1.63 
  -2   0  19   79.79    1.60 
  -2   0  19   81.48    2.96 
  -2   0  20   23.94    1.66 
  -2   0  20   22.74    0.88 
  -2   0  21   27.86    1.82 
   2   1 -33    4.94    1.12 
   2  -1 -32   16.25    1.93 
  -2  -1 -32   13.95    1.85 
  -2   1 -32   11.70    1.71 
   2   1 -32   17.70    2.01 
   2  -1 -31    4.89    1.03 
   2   1 -31    4.89    1.07 
  -2  -1 -31    3.29    0.90 
  -2   1 -31    3.48    0.95 
  -2  -1 -30    5.14    1.08 
   2   1 -30    4.14    0.96 
  -2   1 -30    4.12    1.06 
   2  -1 -30    4.59    1.01 
  -2  -1 -29    1.48    0.64 
  -2   1 -29    1.38    0.64 
   2  -1 -29    1.63    0.64 
   2   1 -29    0.69    0.44 
   2  -1 -28   10.46    1.42 
   2   1 -28   11.55    1.48 
  -2  -1 -28   13.13    1.65 
  -2   1 -28   11.17    1.51 
  -2   1 -27    9.27    1.34 
   2   1 -27   11.23    1.42 
   2  -1 -27    7.14    1.13 
  -2  -1 -27    9.33    1.34 
  -2   1 -26   18.24    1.83 
   2   1 -26   14.92    1.58 
   2  -1 -26   17.72    1.77 
   2  -1 -26   17.28    0.94 
  -2  -1 -26   15.32    1.70 
  -2  -1 -25    5.02    0.94 
   2  -1 -25    4.83    0.49 
  -2   1 -25    5.24    0.96 
  -2   1 -25    4.80    0.58 
   2  -1 -25    6.60    1.07 
   2   1 -25    5.14    0.94 
   2  -1 -24    3.66    0.44 
   2   1 -24    4.45    0.85 
  -2  -1 -24    3.48    0.79 
  -2   1 -24    2.99    0.45 
  -2   1 -24    2.76    0.71 
   2  -1 -24    2.95    0.73 
  -2  -1 -23    3.34    0.80 
   2   1 -23    4.09    0.79 
   2  -1 -23    5.29    0.92 
  -2   1 -23    4.64    0.57 
  -2   1 -23    4.27    0.81 
   2  -1 -23    4.32    0.46 
  -2  -1 -22   14.54    1.48 
   2  -1 -22   19.60    0.95 
   2  -1 -22   19.73    1.68 
   2   1 -22   19.89    1.65 
  -2   1 -22   19.11    1.68 
  -2  -1 -21    5.26    0.88 
  -2   1 -21    6.57    0.97 
   2   1 -21    4.60    0.81 
   2  -1 -21    3.50    0.71 
   2  -1 -21    4.77    0.47 
   2   1 -20   22.90    1.68 
   2  -1 -20   22.82    0.99 
  -2  -1 -20   21.30    1.69 
  -2  -1 -20   22.87    1.58 
  -2   1 -20   23.22    1.75 
  -2   1 -19   17.20    1.47 
   2  -1 -19   18.12    0.87 
   2   1 -19   15.68    1.34 
  -2  -1 -19   19.87    1.44 
  -2  -1 -19   18.93    1.56 
   2  -1 -18    0.67    0.18 
  -2  -1 -18    1.73    0.48 
  -2  -1 -18    0.73    0.33 
   2   1 -18    1.07    0.41 
  -2   1 -18    0.75    0.29 
  -2   1 -18    0.78    0.30 
   2   1 -18    1.11    0.40 
   2  -1 -17    9.40    1.02 
   2   1 -17    9.91    1.01 
  -2   1 -17   10.15    0.98 
   2   1 -17    7.56    0.89 
  -2  -1 -17    6.67    0.86 
   2  -1 -17    8.79    0.57 
  -2   1 -17    8.66    0.73 
  -2   1 -17    9.87    1.06 
  -2  -1 -17    9.10    0.91 
   2   1 -16    8.66    0.91 
  -2  -1 -16    8.66    0.96 
  -2   1 -16    7.58    0.84 
   2   1 -16    9.24    0.95 
   2  -1 -16    8.29    0.94 
  -2   1 -16   10.26    1.04 
   2  -1 -16    8.11    0.55 
  -2  -1 -16    7.21    0.77 
  -2   1 -16    8.58    0.73 
  -2   1 -15   29.52    1.70 
   2   1 -15   28.17    1.57 
   2  -1 -15   28.07    0.99 
  -2  -1 -15   29.26    1.48 
  -2   1 -15   27.78    1.28 
   2   1 -15   28.65    1.61 
  -2  -1 -15   28.49    1.67 
   2  -1 -15   27.46    1.63 
  -2   1 -14   47.69    1.66 
   2   1 -14   49.92    2.00 
   2   1 -14   51.91    2.08 
  -2   1 -14   50.64    2.15 
  -2  -1 -14   50.06    1.85 
   2  -1 -14   48.71    1.27 
   2   1 -13   16.82    1.13 
  -2   1 -13   13.80    0.88 
  -2  -1 -13   17.77    1.06 
  -2  -1 -13   17.79    0.97 
   2  -1 -13   16.31    0.72 
  -2   1 -13   17.14    1.21 
  -2  -1 -12    7.08    0.64 
  -2   1 -12    8.57    0.83 
   2   1 -12    8.28    0.76 
   2  -1 -12    7.44    0.48 
  -2  -1 -12    8.49    0.66 
  -2  -1 -11    8.18    0.64 
  -2  -1 -11    8.24    0.65 
   2   1 -11    8.17    0.72 
   2   1 -11    7.99    0.73 
  -2   1 -11    8.35    0.79 
   2  -1 -11    7.41    0.47 
  -2   1 -10  103.25    2.63 
  -2  -1 -10  107.72    2.21 
   2   1 -10  104.96    2.43 
  -2  -1 -10  103.59    2.23 
   2  -1 -10  100.29    1.70 
   2   1 -10  104.72    2.49 
   2   1  -9    5.48    0.54 
  -2  -1  -9    4.26    0.46 
  -2  -1  -9    5.20    0.47 
   2   1  -9    5.36    0.55 
  -2   1  -9    4.42    0.53 
  -2   1  -8   63.03    1.88 
   2   1  -8   63.22    1.68 
   2   1  -8   62.33    1.74 
  -2  -1  -8   61.86    1.47 
  -2  -1  -8   63.30    1.67 
  -2  -1  -7   33.50    1.19 
   2   1  -7   34.01    1.21 
  -2   1  -7   35.25    1.34 
   2   1  -7   34.48    1.15 
  -2  -1  -7   35.31    1.02 
  -2  -1  -6    0.14    0.07 
   2   1  -6    0.47    0.17 
  -2   1  -6    0.36    0.16 
   2   1  -6    0.67    0.17 
  -2  -1  -6    0.44    0.15 
  -2  -1  -5   75.97    1.55 
   2   1  -5   82.72    1.64 
   2   1  -5   81.74    1.51 
  -2   1  -5   81.63    1.84 
  -2  -1  -5   82.52    1.25 
   2   1  -4  141.76    1.81 
  -2  -1  -4  145.96    1.44 
  -2   1  -4  147.24    2.35 
  -2  -1  -4  147.97    2.16 
   2   1  -4  145.22    2.00 
   2   1  -3   18.46    0.60 
  -2  -1  -3   18.09    0.75 
   2   1  -3   18.70    0.64 
  -2   1  -3   18.19    0.79 
  -2   1  -2  109.10    1.85 
   2   1  -2  107.52    1.59 
  -2  -1  -2  108.50    1.82 
   2   1  -2  110.47    1.33 
   2   1  -2  108.75    1.37 
  -2  -1  -2  109.17    1.83 
   2   1  -1   24.50    0.55 
  -2   1  -1   24.95    0.85 
   2   1  -1   25.27    0.92 
  -2  -1  -1   25.53    0.86 
  -2  -1  -1   26.32    0.91 
   2   1  -1   24.25    0.60 
   2   1  -1   26.80    0.83 
   2  -1  -1   25.22    0.85 
  -2   1   0   18.42    0.81 
   2   1   0   20.58    0.83 
  -2   1   0   18.17    0.72 
  -2  -1   0   19.78    0.72 
   2   1   0   19.26    0.74 
  -2  -1   0   18.56    0.53 
   2  -1   0   18.34    0.72 
   2   1   1   24.11    0.86 
  -2  -1   1   24.29    0.59 
  -2  -1   1   25.62    0.79 
   2   1   1   25.23    0.91 
  -2  -1   1   23.83    0.52 
   2  -1   1   24.09    0.84 
  -2   1   1   25.09    0.96 
  -2  -1   2  108.06    1.54 
  -2   1   2  108.73    2.05 
   2   1   2  109.71    1.88 
   2   1   2  114.97    1.96 
  -2  -1   2  108.82    1.32 
  -2  -1   2  112.60    1.31 
   2  -1   2  112.78    1.85 
  -2  -1   3   19.25    0.60 
   2   1   3   19.13    0.84 
   2  -1   3   18.67    0.79 
   2   1   3   19.47    0.80 
  -2  -1   3   18.47    0.62 
  -2   1   3   19.65    0.90 
  -2  -1   3   19.19    0.60 
  -2  -1   4  146.27    1.86 
   2  -1   4  147.79    2.32 
  -2  -1   4  152.89    1.97 
  -2  -1   4  148.22    1.51 
  -2   1   4  144.06    2.51 
   2   1   4  154.11    2.43 
  -2  -1   5   77.65    0.99 
  -2  -1   5   80.16    1.55 
  -2   1   5   82.71    1.97 
  -2   1   5   78.17    1.47 
   2  -1   5   81.83    1.83 
  -2  -1   5   78.32    1.49 
   2   1   5   80.96    1.82 
  -2  -1   6    0.59    0.08 
  -2   1   6    0.27    0.15 
   2  -1   6    0.58    0.18 
  -2   1   6    0.54    0.13 
  -2  -1   6    0.44    0.17 
   2   1   6    0.84    0.24 
  -2  -1   6    0.68    0.16 
  -2  -1   7   34.60    1.20 
  -2   1   7   35.28    0.95 
   2  -1   7   32.66    1.28 
  -2   1   7   35.07    1.39 
  -2  -1   7   34.52    1.16 
   2   1   7   35.43    1.29 
  -2   1   8   62.14    1.92 
  -2  -1   8   63.60    1.70 
   2  -1   8   63.40    1.88 
  -2  -1   8   65.34    1.74 
   2   1   8   67.23    1.83 
  -2   1   9    5.22    0.59 
  -2  -1   9    4.57    0.50 
   2   1   9    4.44    0.50 
   2  -1   9    4.34    0.53 
  -2  -1   9    4.04    0.47 
   2   1  10  106.48    2.45 
   2  -1  10  103.85    2.66 
  -2  -1  10  106.33    2.43 
  -2   1  10  109.56    2.71 
  -2   1  11    7.19    0.73 
   2   1  11    7.74    0.69 
   2  -1  11    8.60    0.80 
  -2  -1  11    8.36    0.73 
   2   1  12    7.76    0.70 
  -2   1  12    8.01    0.79 
  -2  -1  12    7.37    0.72 
  -2   1  13   19.62    1.26 
   2   1  13   16.89    1.07 
   2  -1  14   51.20    2.19 
  -2   1  14   47.52    2.03 
   2   1  14   48.94    1.85 
   2   1  15   29.67    1.48 
  -2   1  15   28.33    1.61 
   2   1  16    7.53    0.77 
  -2   1  16    6.11    0.77 
  -2   1  17    9.52    1.00 
  -2   1  17    9.15    0.60 
   2   1  17    8.55    0.83 
  -2   1  18    1.94    0.48 
  -2   1  18    0.50    0.15 
  -2   1  19   19.32    0.94 
  -2   1  19   20.50    1.50 
  -2   1  20   22.41    1.63 
  -2   1  20   22.49    1.06 
  -2   1  21    4.75    0.78 
  -2   1  21    4.15    0.46 
  -2   1  22   18.17    1.54 
  -2   1  22   18.51    1.01 
  -2   1  23    2.84    0.65 
  -2   1  23    4.48    0.52 
  -2   1  24    3.46    0.72 
  -2   1  24    2.91    0.44 
  -2   1  25    3.97    0.52 
  -2   1  25    4.24    0.85 
  -2   1  26   13.90    1.51 
   2  -2 -32    5.41    1.18 
   2   2 -32    2.72    0.82 
  -2   2 -31    0.47    0.48 
   2   2 -31    1.23    0.60 
  -2  -2 -31    1.64    0.69 
   2  -2 -31    0.57    0.42 
  -2   2 -30    1.44    0.64 
  -2  -2 -30    0.49    0.41 
   2   2 -30    1.28    0.51 
   2  -2 -30    2.10    0.73 
  -2  -2 -29    3.18    0.89 
  -2   2 -29    2.44    0.74 
   2  -2 -29    2.86    0.73 
   2   2 -29    1.47    0.61 
   2  -2 -28    4.50    0.98 
   2   2 -28    3.90    0.89 
  -2   2 -28    2.76    0.78 
  -2  -2 -28    4.63    0.97 
  -2   2 -27    0.29    0.30 
   2   2 -27    0.33    0.43 
  -2   2 -27    0.35    0.24 
  -2  -2 -27    0.73    0.49 
  -2   2 -26    1.72    0.65 
   2  -2 -26    1.88    0.64 
   2   2 -26    3.24    0.78 
  -2  -2 -26    2.74    0.76 
  -2   2 -26    2.32    0.41 
  -2   2 -25    7.78    0.74 
  -2  -2 -25    8.49    1.26 
  -2   2 -25    7.64    1.18 
   2   2 -25    7.06    1.10 
  -2   2 -24   16.52    1.71 
   2   2 -24   14.39    1.49 
  -2  -2 -24   15.56    1.64 
  -2   2 -23   31.69    2.30 
  -2  -2 -23   33.80    1.09 
  -2  -2 -23   29.16    2.18 
   2   2 -23   34.96    2.29 
   2   2 -22    1.85    0.56 
  -2  -2 -22    2.22    0.30 
  -2   2 -22    3.49    0.77 
  -2  -2 -22    2.74    0.68 
   2   2 -21   14.56    1.40 
  -2   2 -21   16.80    1.58 
  -2  -2 -21   16.49    0.76 
  -2   2 -20   14.38    1.43 
  -2  -2 -20   14.63    0.72 
  -2  -2 -20   13.77    1.24 
   2   2 -20   17.25    1.48 
  -2  -2 -19   67.41    2.63 
  -2   2 -19   65.27    2.95 
  -2  -2 -19   63.63    1.48 
   2   2 -19   67.39    2.84 
  -2  -2 -18    8.09    0.53 
  -2  -2 -18    8.44    0.94 
  -2   2 -18    9.14    1.10 
   2   2 -18    8.63    1.00 
  -2  -2 -17    8.08    0.52 
  -2  -2 -17    7.75    0.83 
   2   2 -17    6.99    0.86 
   2   2 -17    6.37    0.84 
   2  -2 -17    7.56    0.94 
  -2   2 -17    7.60    0.96 
  -2  -2 -16    1.31    0.34 
   2   2 -16    1.67    0.44 
   2   2 -16    1.11    0.40 
   2  -2 -16    1.23    0.37 
  -2  -2 -16    1.39    0.23 
  -2   2 -16    0.94    0.34 
   2   2 -15   19.11    1.35 
   2   2 -15   20.93    1.38 
  -2   2 -15   20.52    1.49 
  -2  -2 -15   21.76    1.28 
  -2  -2 -15   18.95    0.79 
   2  -2 -15   19.15    1.41 
   2   2 -14    2.45    0.52 
   2   2 -14    1.89    0.41 
  -2   2 -14    1.99    0.49 
  -2  -2 -14    1.73    0.37 
   2  -2 -14    2.42    0.50 
  -2  -2 -14    1.81    0.25 
  -2   2 -13   58.07    2.34 
  -2  -2 -13   59.85    1.97 
   2   2 -13   56.18    2.13 
   2  -2 -13   62.10    2.40 
  -2  -2 -13   59.15    1.37 
  -2  -2 -12   53.50    1.78 
  -2  -2 -12   50.17    1.26 
   2  -2 -12   53.63    2.17 
   2   2 -12   51.10    1.97 
  -2   2 -12   52.22    2.16 
   2   2 -11   46.04    1.81 
   2  -2 -11   51.54    2.06 
   2   2 -11   49.36    1.80 
  -2   2 -11   46.71    1.97 
  -2  -2 -11   47.37    1.21 
  -2  -2 -11   47.50    1.59 
   2   2 -10   11.95    0.88 
   2  -2 -10   10.79    0.92 
  -2  -2 -10   11.28    0.74 
  -2   2 -10   11.89    0.96 
   2   2 -10   12.21    0.86 
  -2  -2 -10   11.82    0.60 
  -2  -2  -9   32.11    1.17 
   2   2  -9   32.15    1.38 
  -2   2  -9   31.25    1.53 
   2  -2  -9   30.07    1.49 
   2   2  -9   29.39    0.60 
   2   2  -9   33.57    1.35 
   2   2  -8    9.21    0.72 
  -2  -2  -8    9.35    0.58 
  -2   2  -8   10.40    0.86 
   2   2  -8   10.02    0.39 
   2   2  -8   10.08    0.71 
   2  -2  -8    9.05    0.79 
   2   2  -7   20.35    0.95 
   2   2  -7   20.47    0.60 
   2   2  -7   21.19    1.04 
   2  -2  -7   22.45    1.22 
  -2  -2  -7   21.44    0.82 
  -2   2  -7   20.10    1.15 
  -2   2  -6   24.10    1.23 
  -2  -2  -6   23.70    0.79 
   2   2  -6   23.52    1.05 
   2  -2  -6   22.24    1.18 
   2   2  -6   22.19    0.67 
   2   2  -6   23.25    0.95 
   2   2  -5   20.02    0.94 
  -2  -2  -5   19.49    0.65 
   2  -2  -5   20.34    1.10 
   2   2  -5   20.25    0.67 
   2   2  -5   20.38    0.83 
  -2   2  -5   19.76    1.08 
   2   2  -4   10.03    0.49 
  -2   2  -4    9.25    0.72 
   2   2  -4   10.46    0.55 
  -2  -2  -4   10.19    0.41 
   2   2  -4    9.94    0.64 
   2   2  -3  106.91    1.67 
  -2  -2  -3  100.45    1.14 
  -2   2  -3  108.31    2.41 
   2   2  -3  104.40    2.01 
   2   2  -2    8.48    0.50 
  -2   2  -2    7.68    0.63 
   2  -2  -2    8.09    0.66 
   2   2  -2    8.02    0.55 
  -2   2  -1  111.66    2.37 
   2  -2  -1  114.30    2.41 
  -2  -2  -1  109.75    2.06 
   2   2  -1  114.63    1.88 
  -2   2   0    0.43    0.17 
  -2  -2   0    0.60    0.17 
  -2   2   0    0.76    0.21 
   2   2   0    0.92    0.21 
   2  -2   0    0.40    0.16 
  -2   2   1  113.49    2.42 
   2   2   1  114.04    2.02 
   2  -2   1  115.24    2.42 
  -2  -2   1  110.66    2.00 
   2   2   2    8.42    0.58 
  -2  -2   2    8.18    0.55 
   2  -2   2    8.52    0.67 
  -2   2   2    7.88    0.65 
   2   2   3  113.59    2.08 
   2  -2   3  108.73    2.40 
   2   2   3  112.97    2.16 
  -2   2   3  110.99    2.47 
  -2  -2   3  106.58    2.00 
   2   2   3  106.35    1.14 
   2  -2   4   10.29    0.76 
   2   2   4   10.30    0.40 
   2   2   4   10.24    0.68 
  -2   2   4   10.02    0.77 
   2   2   4   10.73    0.64 
  -2  -2   4   10.27    0.64 
   2   2   5   21.09    0.99 
  -2  -2   5   19.86    0.92 
   2   2   5   18.97    0.83 
  -2   2   5   19.62    1.09 
   2   2   5   20.37    0.63 
   2  -2   5   19.51    1.06 
   2   2   6   23.61    0.75 
   2   2   6   23.71    1.09 
  -2  -2   6   23.02    1.03 
   2  -2   6   24.58    1.22 
  -2   2   6   24.34    1.24 
   2   2   6   24.43    0.96 
   2  -2   7   20.72    1.16 
  -2  -2   7   21.50    1.04 
  -2   2   7   21.06    1.19 
   2   2   7   22.58    1.10 
   2   2   7   21.66    0.78 
   2   2   8   10.53    0.59 
  -2  -2   8    9.64    0.72 
   2   2   8    9.90    0.75 
   2  -2   8    8.75    0.78 
  -2   2   8    9.35    0.80 
   2  -2   9   31.96    1.53 
  -2   2   9   33.08    1.57 
  -2  -2   9   30.17    1.34 
  -2   2   9   30.59    0.85 
   2   2   9   32.19    1.10 
   2   2   9   31.81    1.37 
  -2   2  10   11.92    0.51 
  -2  -2  10   12.40    0.91 
  -2   2  10   12.03    0.97 
   2   2  10   11.04    0.70 
   2   2  10   11.69    0.87 
   2   2  11   48.60    1.53 
  -2   2  11   47.31    1.97 
  -2  -2  11   45.65    1.81 
   2   2  11   51.49    1.85 
  -2   2  12   54.49    2.16 
   2   2  12   52.33    1.68 
  -2  -2  12   53.47    2.02 
   2   2  12   51.36    1.89 
  -2  -2  13   59.40    2.23 
  -2   2  13   57.62    2.29 
   2  -2  13   62.31    2.43 
   2   2  13   57.21    2.06 
   2   2  13   56.28    1.83 
   2   2  14    1.48    0.34 
  -2  -2  14    2.33    0.48 
   2   2  14    1.58    0.36 
  -2   2  14    1.62    0.45 
   2  -2  14    1.55    0.42 
   2  -2  15   22.38    1.57 
   2   2  15   20.29    1.28 
  -2  -2  15   20.70    1.41 
  -2   2  15   19.25    1.39 
   2   2  16    1.11    0.34 
  -2  -2  16    1.57    0.44 
   2  -2  16    2.22    0.52 
  -2   2  16    0.82    0.32 
   2   2  17   10.04    0.95 
  -2   2  17    8.21    0.95 
  -2   2  18    7.42    0.92 
   2   2  18    8.33    0.90 
  -2   2  19   66.15    2.80 
   2   2  19   62.10    2.47 
  -2   2  20   15.44    0.98 
   2   2  20   14.17    1.20 
  -2   2  20   15.01    1.37 
  -2   2  21   16.30    1.46 
  -2   2  21   16.88    1.05 
  -2   2  22    1.57    0.50 
  -2   2  22    1.98    0.39 
  -2   2  23   36.11    2.26 
  -2   2  23   36.01    1.63 
  -2   2  24   15.20    1.09 
  -2   2  24   13.42    1.41 
  -2   2  25    7.02    0.77 
  -2   2  25    6.96    1.07 
  -2   2  26    2.52    0.70 
  -2   2  27    0.73    0.39 
  -2   2  28    4.39    0.94 
  -2   2  29    2.42    0.66 
   2   3 -31    0.98    0.52 
   2  -3 -31    2.75    0.93 
   2  -3 -30    0.03    0.29 
  -2   3 -30    0.43    0.44 
   2   3 -30   -0.15    0.39 
  -2  -3 -30    0.16    0.33 
  -2  -3 -29    0.97    0.54 
  -2   3 -29    1.11    0.57 
   2   3 -29    0.41    0.42 
   2   3 -28   11.56    1.58 
  -2   3 -28    9.60    1.49 
  -2  -3 -28    7.34    1.26 
   2   3 -27    0.30    0.33 
  -2   3 -27    0.90    0.55 
  -2  -3 -27    0.22    0.30 
  -2   3 -26    7.21    0.71 
  -2   3 -26    5.52    1.09 
   2   3 -26    6.04    1.09 
  -2   3 -25    2.46    0.78 
  -2   3 -25    1.98    0.41 
   2   3 -25    1.49    0.60 
   2   3 -24    7.64    1.17 
  -2   3 -24    6.95    1.13 
  -2   3 -23    1.78    0.66 
   2   3 -23    2.23    0.66 
   2   3 -22   21.21    1.80 
  -2   3 -22   22.09    1.93 
  -2   3 -21    2.90    0.72 
   2   3 -21    3.64    0.77 
  -2   3 -20    5.50    0.93 
   2   3 -20    6.51    0.95 
  -2  -3 -20    4.95    0.76 
  -2   3 -19   15.19    1.51 
   2   3 -19   15.45    1.44 
  -2  -3 -19   15.88    1.30 
  -2  -3 -18   91.59    3.03 
   2   3 -18   93.07    3.40 
  -2   3 -18   91.20    3.59 
   2   3 -17    1.08    0.44 
  -2   3 -17    1.43    0.48 
  -2  -3 -17    1.24    0.37 
   2   3 -16   12.25    1.11 
  -2   3 -16   12.67    1.28 
   2   3 -16   13.17    1.22 
  -2  -3 -16   10.85    0.99 
   2   3 -15   13.38    1.20 
  -2  -3 -15   14.19    1.07 
  -2   3 -15   14.44    1.33 
   2   3 -15   15.21    1.20 
   2  -3 -15   13.35    1.24 
   2   3 -14  124.43    3.30 
  -2   3 -14  126.81    3.85 
  -2  -3 -14  119.70    3.00 
   2  -3 -14  120.59    3.62 
   2   3 -14  119.94    3.49 
   2  -3 -13    3.21    0.58 
   2   3 -13    4.09    0.65 
   2   3 -13    3.91    0.58 
   2   3 -13    2.54    0.19 
  -2  -3 -13    4.46    0.58 
  -2   3 -13    2.75    0.59 
   2  -3 -12    0.30    0.22 
   2   3 -12    0.46    0.27 
  -2  -3 -12    0.30    0.17 
   2   3 -12    0.32    0.08 
  -2   3 -12    0.49    0.25 
   2  -3 -11   18.01    1.31 
  -2   3 -11   16.60    1.30 
  -2  -3 -11   16.18    0.97 
   2   3 -11   16.03    1.17 
   2   3 -11   16.66    0.57 
   2  -3 -10   20.79    1.37 
  -2   3 -10   18.51    1.33 
   2   3 -10   20.01    1.28 
  -2  -3 -10   21.19    1.06 
  -2   3  -9    7.65    0.84 
   2   3  -9    6.66    0.73 
   2  -3  -9    7.90    0.83 
  -2  -3  -9    6.89    0.58 
  -2  -3  -8   33.79    1.20 
  -2   3  -8   34.14    1.74 
   2   3  -8   34.07    1.58 
   2  -3  -8   35.85    1.72 
   2  -3  -7    3.27    0.51 
   2   3  -7    4.39    0.56 
  -2   3  -7    4.31    0.62 
  -2  -3  -7    4.04    0.40 
  -2  -3  -6   40.49    1.16 
   2  -3  -6   37.85    1.69 
  -2   3  -6   40.81    1.83 
   2   3  -6   36.92    1.58 
   2  -3  -5   22.60    1.28 
  -2  -3  -5   24.78    0.86 
   2   3  -5   23.18    1.22 
  -2   3  -5   22.55    1.34 
   2  -3  -4  250.34    4.15 
   2   3  -4  248.15    3.92 
  -2   3  -4  241.20    4.32 
   2  -3  -3    8.86    0.78 
   2  -3  -3    9.16    0.84 
  -2   3  -3    8.43    0.81 
   2   3  -3   10.00    0.79 
  -2  -3  -2   28.07    1.33 
   2  -3  -2   28.01    1.44 
  -2   3  -2   25.08    1.36 
   2   3  -2   26.74    1.27 
   2  -3  -1   46.28    1.85 
  -2   3  -1   44.27    1.72 
  -2  -3  -1   46.38    1.67 
  -2   3  -1   42.38    1.77 
  -2  -3   0  121.52    2.68 
  -2   3   0  122.28    2.87 
   2  -3   0  125.99    3.03 
   2   3   1   42.36    1.04 
  -2   3   1   42.30    1.71 
   2   3   1   41.84    1.39 
  -2  -3   1   40.90    1.56 
   2  -3   1   42.55    1.76 
   2  -3   2   30.14    1.49 
  -2   3   2   30.95    1.48 
  -2  -3   2   27.44    1.27 
   2   3   2   30.01    1.21 
   2   3   2   27.28    0.84 
   2  -3   3    9.44    0.84 
   2   3   3    9.66    0.50 
  -2  -3   3    9.82    0.77 
   2   3   3   10.81    0.75 
  -2   3   3   11.13    0.90 
  -2  -3   4  240.21    3.82 
   2   3   4  254.29    3.66 
   2  -3   4  244.60    4.34 
  -2   3   4  249.07    4.27 
   2   3   4  245.76    2.61 
   2   3   5   25.90    1.21 
  -2  -3   5   23.48    1.21 
   2   3   5   23.46    0.84 
  -2   3   5   23.88    1.34 
   2   3   6   38.26    1.13 
  -2  -3   6   38.14    1.56 
   2   3   6   40.89    1.54 
   2   3   6   40.92    1.33 
  -2   3   6   38.56    1.72 
   2   3   7    4.03    0.51 
   2   3   7    3.58    0.37 
   2   3   7    3.39    0.38 
  -2  -3   7    3.68    0.51 
  -2   3   7    2.92    0.50 
  -2   3   8   35.95    1.74 
   2   3   8   34.28    1.18 
  -2  -3   8   34.58    1.56 
   2   3   8   33.32    1.16 
   2   3   8   32.15    1.44 
   2   3   9    7.27    0.54 
  -2  -3   9    8.55    0.80 
  -2   3   9    6.96    0.78 
   2   3   9    7.11    0.57 
   2   3   9    7.76    0.73 
   2  -3  10   16.45    1.24 
  -2  -3  10   20.78    1.29 
   2   3  10   19.66    0.99 
   2   3  10   21.09    1.23 
  -2   3  10   19.44    1.33 
   2   3  11   15.00    1.07 
  -2  -3  11   17.40    1.20 
   2   3  11   16.68    0.95 
  -2   3  11   14.89    0.59 
   2  -3  11   18.19    1.36 
  -2   3  11   15.44    1.22 
   2  -3  12    0.21    0.20 
  -2  -3  12    0.62    0.28 
  -2   3  12    0.69    0.26 
   2   3  12    0.59    0.25 
   2   3  12    0.26    0.14 
  -2   3  12    0.31    0.08 
   2   3  13    3.59    0.55 
   2   3  13    3.62    0.49 
   2  -3  13    3.14    0.59 
  -2  -3  13    2.68    0.52 
  -2   3  13    4.16    0.67 
  -2  -3  14  122.34    3.49 
  -2   3  14  121.61    3.60 
   2   3  14  122.56    3.27 
   2   3  14  120.90    2.83 
   2  -3  14  122.60    3.74 
  -2   3  15   11.37    1.13 
  -2  -3  15   14.14    1.24 
   2   3  15   12.75    0.96 
   2   3  16   11.80    0.96 
   2   3  16   12.05    1.08 
  -2   3  16   13.79    1.27 
  -2  -3  16   12.68    1.21 
  -2   3  17    1.44    0.44 
   2   3  17    1.38    0.43 
  -2  -3  17    1.85    0.51 
   2   3  18   86.74    2.78 
  -2   3  18   93.21    3.43 
   2   3  19   14.59    1.18 
  -2   3  19   13.84    1.35 
  -2   3  20    5.18    0.85 
  -2   3  21    3.41    0.74 
  -2   3  22   23.60    1.85 
  -2   3  23    1.49    0.49 
  -2   3  24    7.36    1.09 
  -2   3  25    1.30    0.55 
  -2   3  26    5.14    0.94 
  -2   3  27    0.35    0.45 
  -2   3  28   12.19    1.50 
  -2   3  29    1.51    0.55 
  -2   3  30   -0.47    0.41 
  -2   3  31    1.82    0.64 
   2   4 -30   -0.20    0.46 
   2   4 -29    1.39    0.64 
  -2   4 -29    2.06    0.66 
   2   4 -28    2.02    0.74 
  -2   4 -28    3.62    0.93 
  -2   4 -27    5.78    1.24 
   2   4 -27    4.37    1.06 
   2   4 -26    3.75    0.90 
  -2   4 -26    4.75    1.07 
  -2   4 -25    1.15    0.54 
   2   4 -25    1.79    0.61 
  -2   4 -24   -0.11    0.30 
  -2   4 -24   -0.03    0.13 
   2   4 -24    0.12    0.26 
  -2   4 -23   21.54    2.07 
   2   4 -23   21.20    1.93 
  -2   4 -22    2.97    0.80 
   2   4 -22    1.97    0.62 
  -2   4 -21    3.48    0.84 
   2   4 -21    3.78    0.84 
   2   4 -20    4.68    0.88 
  -2   4 -20    3.93    0.84 
  -2  -4 -19    9.80    1.06 
   2   4 -19   11.20    1.29 
  -2   4 -19    9.94    1.29 
  -2  -4 -18    2.75    0.57 
  -2   4 -18    1.92    0.56 
   2   4 -18    2.41    0.64 
  -2   4 -17    4.32    0.81 
   2   4 -17    3.26    0.21 
   2   4 -17    4.04    0.73 
  -2  -4 -17    4.02    0.64 
  -2   4 -16    1.49    0.50 
   2   4 -16    1.10    0.15 
   2   4 -16    1.31    0.45 
  -2  -4 -16    1.29    0.39 
  -2  -4 -15    0.53    0.18 
   2   4 -15    1.16    0.16 
  -2   4 -15    1.65    0.52 
   2   4 -15    1.66    0.48 
   2   4 -15    1.36    0.39 
  -2  -4 -14    0.79    0.27 
   2   4 -14    1.07    0.35 
  -2   4 -14    0.69    0.38 
   2   4 -14    0.75    0.30 
  -2   4 -13   16.91    1.50 
  -2  -4 -13   14.91    1.05 
   2   4 -13   15.83    1.20 
   2  -4 -13   15.01    1.34 
   2   4 -13   15.98    1.35 
  -2  -4 -12    1.84    0.38 
   2   4 -12    1.25    0.38 
   2  -4 -12    1.77    0.48 
  -2   4 -12    1.42    0.41 
  -2   4 -11   10.98    1.15 
  -2  -4 -11    9.57    0.79 
   2   4 -11   10.06    1.03 
   2  -4 -11   10.07    1.04 
   2  -4 -10    8.01    0.91 
  -2   4 -10    5.94    0.84 
  -2  -4 -10    7.34    0.67 
   2   4 -10    5.68    0.77 
  -2  -4  -9    7.44    0.65 
   2  -4  -9    7.93    0.89 
  -2   4  -9    7.38    0.92 
   2   4  -9    7.20    0.85 
  -2  -4  -8    1.65    0.30 
   2  -4  -8    1.73    0.42 
   2   4  -8    1.49    0.39 
  -2   4  -8    1.06    0.32 
   2  -4  -7   16.60    1.24 
  -2  -4  -7   16.85    0.90 
   2   4  -7   15.09    1.18 
  -2   4  -7   16.29    1.33 
   2  -4  -6   12.42    1.06 
   2   4  -6   11.57    1.02 
  -2   4  -6   10.31    1.05 
  -2   4  -5    4.62    0.70 
   2  -4  -5    5.24    0.67 
   2   4  -5    6.05    0.74 
   2  -4  -5    4.41    0.70 
  -2   4  -4    2.00    0.43 
   2  -4  -4    1.38    0.38 
  -2  -4  -4    1.77    0.41 
   2   4  -4    1.60    0.38 
  -2  -4  -3   40.50    1.89 
   2  -4  -3   38.91    1.97 
   2   4  -3   38.76    1.83 
  -2   4  -3   42.12    2.04 
  -2  -4  -2   16.52    1.19 
  -2   4  -2   14.62    1.12 
  -2   4  -2   14.38    1.20 
   2  -4  -2   13.01    1.13 
   2  -4  -1    0.74    0.26 
  -2   4  -1    0.78    0.26 
  -2  -4  -1    0.75    0.28 
   2   4   0   29.43    1.12 
   2  -4   0   24.77    1.55 
  -2   4   0   29.07    1.58 
  -2  -4   0   30.14    1.58 
  -2  -4   1    0.91    0.30 
   2   4   1    0.69    0.16 
   2  -4   1    0.77    0.29 
  -2   4   1    0.93    0.28 
  -2   4   2   14.39    1.12 
  -2  -4   2   12.49    1.02 
   2   4   2   13.17    0.74 
  -2  -4   3   41.60    1.87 
   2   4   3   40.61    1.30 
  -2   4   3   42.45    1.93 
  -2   4   4    1.80    0.42 
   2   4   4    1.48    0.25 
   2  -4   4    2.06    0.48 
  -2  -4   4    1.41    0.37 
  -2   4   5    5.94    0.74 
   2  -4   5    6.68    0.81 
   2   4   5    5.72    0.50 
  -2  -4   5    5.87    0.71 
   2  -4   6   12.87    1.15 
  -2  -4   6   12.52    1.05 
   2   4   6   11.27    0.73 
   2   4   6   13.11    0.96 
  -2   4   6   11.57    1.04 
  -2   4   7   19.52    1.38 
   2   4   7   16.94    0.91 
  -2  -4   7   15.80    1.19 
   2   4   7   17.96    1.15 
   2  -4   7   16.68    1.33 
  -2  -4   8    1.28    0.35 
  -2   4   8    1.23    0.35 
   2  -4   8    2.10    0.48 
   2   4   8    1.78    0.32 
   2   4   8    1.60    0.31 
   2   4   8    1.52    0.37 
  -2   4   9    6.67    0.84 
   2   4   9    6.67    0.75 
   2   4   9    7.10    0.59 
   2   4   9    7.86    0.67 
  -2  -4   9    7.72    0.86 
   2  -4   9    7.30    0.90 
   2   4  10    7.87    0.81 
   2   4  10    7.19    0.58 
   2   4  10    6.45    0.61 
   2  -4  10    7.33    0.91 
  -2  -4  10    7.89    0.87 
  -2   4  10    7.44    0.90 
   2  -4  11    9.59    1.07 
   2   4  11    9.89    0.79 
  -2   4  11   10.39    1.05 
  -2  -4  11   11.34    1.07 
   2   4  11   11.23    1.00 
   2   4  11   10.08    0.68 
  -2  -4  12    1.88    0.47 
  -2   4  12    1.43    0.42 
   2   4  12    1.82    0.36 
  -2   4  13   13.65    1.27 
   2   4  13   14.39    1.01 
  -2  -4  13   15.65    1.32 
  -2   4  13   13.49    0.53 
   2   4  14    0.94    0.31 
  -2  -4  14    1.21    0.43 
  -2   4  14    0.99    0.34 
   2   4  15    0.95    0.30 
  -2   4  15    1.30    0.44 
  -2   4  16    1.70    0.50 
   2   4  16    1.61    0.39 
  -2   4  17    5.03    0.83 
   2   4  17    3.63    0.58 
   2   4  18    2.27    0.49 
  -2   4  18    1.64    0.47 
  -2   4  19    9.35    1.16 
   2   4  19   10.92    1.05 
   2   4  20    3.79    0.64 
  -2   4  20    2.70    0.72 
   2   4  21    3.75    0.66 
  -2   4  21    4.64    0.87 
  -2   4  22    1.99    0.61 
   2   4  22    2.95    0.63 
  -2   4  23   20.81    1.86 
  -2   4  24   -0.13    0.36 
  -2   4  25    0.07    0.31 
  -2   4  26    4.09    0.86 
  -2   4  27    4.78    1.00 
  -2   4  28    3.83    0.88 
  -2   4  29    2.24    0.72 
  -2   4  30    1.41    0.59 
   2   5 -28    1.53    0.58 
   2   5 -27    1.89    0.75 
  -2   5 -27    2.95    0.92 
  -2   5 -26    7.13    1.35 
   2   5 -26    6.57    1.18 
   2   5 -25    0.60    0.53 
  -2   5 -25    1.25    0.62 
  -2   5 -24    1.99    0.81 
   2   5 -24    1.04    0.55 
  -2   5 -23    7.32    1.29 
   2   5 -23    7.26    1.22 
   2   5 -22   20.01    1.95 
  -2   5 -22   19.50    2.05 
   2   5 -21    0.24    0.41 
  -2   5 -21    1.82    0.66 
   2   5 -20    2.29    0.67 
  -2   5 -20    0.58    0.42 
  -2   5 -19    7.32    1.21 
   2   5 -19    7.66    1.16 
  -2  -5 -18    6.70    0.91 
   2   5 -18    4.90    0.91 
  -2   5 -18    7.73    1.20 
  -2  -5 -17    3.01    0.60 
  -2   5 -17    5.41    0.99 
   2   5 -17    4.03    0.80 
   2   5 -16    8.76    1.16 
  -2   5 -16    9.50    1.27 
  -2  -5 -16    8.81    0.95 
  -2  -5 -15    0.30    0.23 
   2   5 -15    0.53    0.28 
  -2   5 -15    0.20    0.21 
  -2   5 -14   13.66    1.48 
   2   5 -14   15.34    1.50 
  -2  -5 -14   16.23    1.20 
  -2   5 -13    5.48    0.92 
   2   5 -13    5.15    0.85 
  -2  -5 -13    5.83    0.71 
  -2   5 -12   14.17    1.47 
  -2  -5 -12   13.32    1.02 
   2   5 -12   12.70    1.30 
   2   5 -11    3.40    0.67 
  -2   5 -11    3.49    0.73 
  -2  -5 -11    3.82    0.54 
  -2  -5 -10   41.90    1.70 
   2   5 -10   40.69    2.27 
  -2   5 -10   40.50    2.41 
  -2  -5  -9   24.41    1.27 
   2  -5  -9   23.85    1.64 
  -2   5  -9   23.24    1.80 
   2   5  -9   19.08    1.52 
   2  -5  -8   26.62    1.70 
   2   5  -8   21.46    1.61 
  -2   5  -8   23.71    1.79 
   2   5  -7    8.32    0.98 
   2  -5  -7    9.78    1.02 
  -2   5  -7    7.89    1.02 
   2   5  -6   12.88    1.22 
  -2  -5  -6   11.18    1.17 
  -2   5  -6   13.17    1.30 
  -2   5  -5   11.11    1.19 
   2   5  -5   11.11    1.12 
  -2  -5  -5    9.66    1.08 
  -2   5  -4   37.23    2.16 
   2  -5  -4   37.02    2.17 
   2   5  -4   37.12    2.04 
  -2  -5  -4   40.37    2.15 
  -2   5  -3    9.51    1.10 
  -2   5  -3   10.09    1.05 
  -2  -5  -3   11.18    1.13 
   2  -5  -3   11.52    1.22 
  -2   5  -2   19.76    1.45 
   2  -5  -2   21.21    1.63 
  -2  -5  -2   20.28    1.50 
  -2   5  -1   16.77    1.32 
   2   5  -1   16.55    1.00 
   2  -5  -1   14.46    1.35 
  -2  -5  -1   16.08    1.33 
  -2   5   0  104.39    3.30 
  -2  -5   0  109.76    3.46 
   2  -5   0  109.44    3.68 
   2   5   0  110.46    2.56 
   2  -5   1   16.58    1.43 
  -2   5   1   17.24    1.36 
  -2  -5   1   15.57    1.28 
   2   5   1   17.06    1.00 
   2  -5   2   18.54    1.52 
  -2   5   2   19.36    1.44 
   2   5   2   21.20    1.12 
  -2  -5   2   20.61    1.49 
  -2  -5   3    9.50    1.01 
   2  -5   3   10.42    1.15 
   2   5   3   10.44    0.78 
  -2   5   3    9.86    1.03 
  -2  -5   4   38.74    2.06 
   2   5   4   36.80    1.48 
  -2   5   4   37.45    2.01 
   2   5   5   12.23    0.86 
  -2   5   5   11.71    1.13 
  -2  -5   5   10.30    1.07 
  -2  -5   6   13.33    1.23 
  -2   5   6   12.86    1.20 
   2   5   6   14.11    0.92 
  -2  -5   7   11.74    1.15 
   2   5   7    9.94    0.79 
  -2  -5   8   26.14    1.74 
   2   5   8   24.00    1.26 
  -2   5   8   24.84    1.70 
   2   5   9   21.13    1.15 
  -2  -5   9   20.12    1.55 
  -2   5   9   21.73    1.62 
   2   5   9   22.09    1.22 
  -2   5  10   40.88    2.23 
   2   5  10   43.11    1.75 
   2   5  10   37.96    1.51 
  -2  -5  10   40.76    2.22 
   2   5  11    3.47    0.45 
   2   5  11    4.01    0.54 
  -2   5  11    4.23    0.74 
   2   5  12   13.15    0.83 
   2   5  12   13.85    1.04 
  -2   5  12   14.55    1.39 
  -2   5  13    6.13    0.90 
   2   5  13    5.67    0.69 
   2   5  14   16.19    1.18 
  -2   5  14   15.62    1.46 
   2   5  15    0.55    0.30 
  -2   5  15    0.65    0.32 
  -2   5  16   10.96    1.27 
   2   5  16    8.18    0.88 
   2   5  17    3.50    0.60 
  -2   5  17    3.49    0.74 
   2   5  18    5.41    0.75 
  -2   5  18    6.78    1.06 
  -2   5  19    7.27    1.09 
   2   5  19    5.97    0.81 
  -2   5  20    2.31    0.63 
   2   5  20    2.02    0.49 
  -2   5  21    0.36    0.30 
   2   5  21    1.09    0.41 
  -2   5  22   21.39    1.94 
   2   5  22   18.86    1.53 
   2   5  23    7.87    1.01 
  -2   5  23    6.87    1.15 
  -2   5  24    1.97    0.67 
   2   5  24    0.97    0.35 
  -2   5  25    0.44    0.36 
  -2   5  26    5.17    1.02 
  -2   5  27    3.87    0.99 
  -2   5  28    2.79    0.87 
   2   6 -26    1.71    0.64 
   2   6 -25    2.58    0.80 
   2   6 -24    4.24    0.98 
  -2   6 -24    4.79    1.09 
   2   6 -23    5.02    1.05 
  -2   6 -23    5.04    1.10 
   2   6 -22    6.84    1.30 
  -2   6 -22    7.75    1.38 
  -2   6 -21   16.99    1.99 
   2   6 -21   18.68    1.98 
   2   6 -20    1.55    0.60 
  -2   6 -20    1.58    0.63 
   2   6 -19    4.71    0.99 
  -2   6 -19    4.70    1.02 
  -2   6 -18   -0.24    0.30 
   2   6 -18   -0.19    0.32 
   2   6 -17    3.23    0.79 
  -2   6 -17    3.43    0.84 
   2   6 -16    7.25    1.24 
  -2   6 -16    6.34    1.14 
  -2  -6 -15   63.98    2.57 
   2   6 -15   58.74    3.17 
  -2   6 -15   61.28    3.45 
   2   6 -14   10.65    1.38 
  -2  -6 -14    9.85    1.01 
  -2   6 -14    8.94    1.28 
   2   6 -13    6.62    1.04 
  -2   6 -13    8.53    1.24 
  -2  -6 -13    8.33    0.89 
   2   6 -12    5.20    0.92 
  -2   6 -12    5.49    0.98 
  -2   6 -11    2.34    0.68 
   2   6 -11    1.75    0.57 
   2   6 -10   14.78    1.50 
  -2   6 -10   16.75    1.69 
   2   6  -9    7.86    1.10 
  -2   6  -9    8.10    1.17 
   2   6  -8   31.27    2.14 
  -2   6  -8   29.36    2.19 
   2   6  -7    7.81    1.06 
  -2   6  -7    5.17    0.92 
   2   6  -6    0.43    0.32 
  -2   6  -6   -0.63    0.36 
  -2   6  -5   19.90    1.76 
  -2   6  -5   19.42    1.59 
  -2   6  -4   12.18    1.26 
  -2   6  -3   10.58    1.16 
   2   6  -3   12.18    1.00 
  -2   6  -2    3.13    0.64 
   2   6  -2    3.28    0.54 
   2   6  -1   56.44    2.09 
  -2   6  -1   59.30    2.72 
   2   6   0    3.77    0.56 
  -2   6   0    3.66    0.72 
  -2   6   1   58.19    2.70 
   2   6   1   59.62    2.14 
   2   6   2    4.20    0.56 
  -2   6   2    3.19    0.65 
  -2   6   3    8.57    1.06 
   2   6   3   11.55    0.94 
   2   6   4   11.34    0.92 
  -2   6   4   11.68    1.25 
   2   6   5   17.82    1.18 
  -2   6   5   18.03    1.53 
  -2   6   6    0.49    0.20 
   2   6   6    0.18    0.13 
  -2   6   7    6.23    0.92 
   2   6   7    7.29    0.77 
   2   6   8   30.36    1.56 
  -2   6   8   27.48    1.92 
  -2   6   9    7.08    0.97 
   2   6   9    8.72    0.88 
   2   6  10   16.30    1.11 
   2   6  10   16.99    1.20 
  -2   6  10   15.01    1.46 
  -2   6  11    1.36    0.46 
   2   6  11    1.59    0.31 
   2   6  11    1.65    0.39 
   2   6  12    6.11    0.74 
  -2   6  12    4.41    0.84 
   2   6  12    4.85    0.57 
   2   6  13    8.10    0.88 
   2   6  13    7.24    0.68 
  -2   6  13    7.17    1.02 
   2   6  14    8.22    0.92 
  -2   6  14    9.43    1.22 
  -2   6  15   65.57    3.23 
   2   6  15   60.17    2.48 
  -2   6  16    6.04    1.01 
   2   6  16    7.77    0.91 
   2   6  17    3.57    0.63 
  -2   6  17    4.70    0.91 
  -2   6  18    0.18    0.46 
   2   6  18    0.17    0.23 
  -2   6  19    5.82    1.03 
   2   6  19    6.21    0.87 
   2   6  20    1.47    0.45 
  -2   6  20    0.96    0.43 
   2   6  21   15.50    1.40 
  -2   6  21   16.09    1.73 
   2   6  22    5.40    0.87 
  -2   6  22    5.94    1.08 
  -2   6  23    6.10    1.12 
   2   6  23    5.20    0.86 
   2   6  24    6.92    1.01 
  -2   6  24    5.78    1.08 
  -2   6  25    3.89    0.94 
  -2   6  26    1.98    0.64 
  -2   6  27    3.27    0.85 
   2   7 -23    8.88    1.52 
   2   7 -22    7.99    1.43 
   2   7 -21    1.58    0.64 
   2   7 -20    2.89    0.85 
  -2   7 -20    2.78    0.82 
  -2   7 -19    1.60    0.78 
   2   7 -19    0.38    0.45 
   2   7 -18    8.85    1.43 
  -2   7 -18   10.06    1.59 
  -2   7 -17    3.44    0.97 
   2   7 -17    2.81    0.82 
  -2   7 -16    4.43    1.13 
   2   7 -16    6.21    1.21 
  -2   7 -15   11.84    1.61 
   2   7 -15   14.45    1.72 
   2   7 -14    4.55    0.98 
  -2   7 -14    5.96    1.16 
   2   7 -13    4.87    1.00 
  -2   7 -13    5.77    1.19 
   2   7 -12   -0.02    0.46 
  -2   7 -12    0.14    0.40 
  -2   7 -11    7.20    1.22 
   2   7 -11    7.38    1.18 
  -2   7 -10    2.78    0.78 
   2   7 -10    2.04    0.63 
   2   7  -9    1.78    0.61 
  -2   7  -9    2.44    0.76 
  -2   7  -8    9.33    1.34 
  -2   7  -7    8.13    1.16 
  -2   7  -7    8.94    1.31 
  -2   7  -6   18.24    1.69 
   2   7  -5    9.69    1.12 
  -2   7  -5    4.49    0.83 
   2   7  -4    0.56    0.25 
  -2   7  -4   -0.18    0.22 
  -2   7  -3    3.47    0.71 
   2   7  -3    3.53    0.61 
   2   7  -2    1.35    0.39 
  -2   7  -2    2.07    0.56 
  -2   7  -1    1.00    0.39 
   2   7  -1    1.21    0.36 
   2   7   0    2.85    0.53 
  -2   7   0    2.44    0.60 
   2   7   1    0.61    0.25 
  -2   7   1    0.32    0.27 
   2   7   2    1.48    0.39 
  -2   7   2    1.77    0.53 
   2   7   3    3.96    0.61 
  -2   7   3    3.50    0.75 
  -2   7   4    0.45    0.29 
   2   7   4    0.28    0.18 
  -2   7   5    3.25    0.71 
   2   7   5    4.76    0.69 
   2   7   6   16.94    1.26 
  -2   7   6   13.25    1.41 
   2   7   7    8.28    0.89 
  -2   7   7    8.34    1.14 
  -2   7   8    9.65    1.23 
   2   7   8   10.94    1.03 
   2   7   9    1.75    0.46 
  -2   7   9    2.14    0.61 
   2   7  10    3.11    0.55 
   2   7  10    3.18    0.55 
  -2   7  10    4.19    0.85 
   2   7  11    8.46    0.93 
   2   7  11    5.89    0.71 
  -2   7  11    7.07    1.10 
   2   7  12    0.37    0.23 
   2   7  12    0.77    0.33 
  -2   7  12    0.12    0.22 
   2   7  13    6.45    0.84 
  -2   7  13    4.66    0.91 
   2   7  14    4.14    0.70 
  -2   7  14    2.97    0.77 
   2   7  15   14.39    1.29 
  -2   7  15   13.45    1.56 
   2   7  16    5.85    0.83 
  -2   7  16    6.69    1.11 
   2   7  17    4.32    0.74 
  -2   7  17    3.71    0.85 
  -2   7  18    7.23    1.21 
  -2   7  19    0.86    0.43 
  -2   7  20    3.20    0.86 
  -2   7  21    0.62    0.47 
  -2   7  22    7.45    1.27 
  -2   7  23    6.61    1.20 
   2   8 -18    1.48    0.82 
   2   8 -17   10.09    1.55 
   2   8 -16    2.82    0.88 
  -2   8 -15    1.52    0.71 
   2   8 -15    7.32    1.36 
   2   8 -14    0.80    0.61 
  -2   8 -14    0.72    0.46 
   2   8 -13    5.36    1.12 
  -2   8 -13    4.89    1.08 
   2   8 -12    3.87    1.03 
  -2   8 -12    4.21    1.06 
  -2   8 -11    7.60    1.34 
  -2   8 -10    5.53    1.10 
  -2   8 -10    7.28    1.37 
  -2   8  -9   10.75    1.41 
  -2   8  -8    1.75    0.64 
   2   8  -8    2.40    0.59 
  -2   8  -7   20.66    1.95 
   2   8  -7   20.71    1.65 
  -2   8  -6    2.77    0.77 
   2   8  -6    3.28    0.66 
  -2   8  -5    0.64    0.37 
   2   8  -5    1.76    0.45 
   2   8  -4   10.74    1.15 
  -2   8  -4    9.71    1.35 
   2   8  -3   20.30    1.56 
  -2   8  -3   20.05    1.90 
  -2   8  -2    5.18    0.98 
   2   8  -2    4.82    0.76 
   2   8  -1    5.54    0.84 
  -2   8  -1    6.25    1.06 
  -2   8   0    3.05    0.80 
   2   8   0    3.13    0.65 
   2   8   1    4.17    0.70 
  -2   8   1    5.81    1.00 
   2   8   2    5.96    0.83 
  -2   8   2    4.03    0.86 
   2   8   3   22.34    1.57 
  -2   8   3   18.46    1.80 
  -2   8   4   10.32    1.33 
   2   8   4   12.73    1.21 
  -2   8   5    1.02    0.52 
   2   8   5    2.38    0.53 
   2   8   6    2.97    0.57 
  -2   8   6    2.84    0.74 
  -2   8   7   20.07    1.90 
  -2   8   8    2.10    0.68 
  -2   8   9   10.29    1.35 
  -2   8  10    5.52    1.08 
  -2   8  11    4.26    0.91 
  -2   8  12    2.49    0.73 
  -2   8  13    3.90    0.95 
  -2   8  14    1.18    0.55 
  -2   8  15    4.90    1.00 
  -2   8  16    2.85    0.79 
  -2   8  17    9.30    1.35 
  -2   8  18    0.60    0.62 
  -2   8  19   28.73    2.49 
  -2   9 -12    0.59    0.45 
  -2   9 -11    3.52    0.88 
  -2   9 -10    7.51    1.34 
  -2   9  -9    7.80    1.31 
  -2   9  -8    1.55    0.53 
  -2   9  -7    1.29    0.51 
  -2   9  -6    1.86    0.70 
  -2   9  -5    3.17    0.82 
  -2   9  -4   13.59    1.69 
  -2   9  -3    1.04    0.45 
  -2   9  -2    0.94    0.54 
  -2   9  -1    2.11    0.68 
  -2   9   0    3.97    0.90 
  -2   9   1    2.45    0.69 
  -2   9   2    0.66    0.44 
  -2   9   3    0.88    0.44 
  -2   9   4   12.26    1.58 
  -2   9   5    3.16    0.79 
  -2   9   6    1.39    0.57 
  -2   9   7    1.75    0.68 
  -2   9   8    2.26    0.74 
  -2   9   9    8.73    1.33 
  -2   9  10    5.86    1.13 
  -2   9  11    1.97    0.67 
  -2   9  12   -0.19    0.45 
   3   0 -33    0.15    0.43 
  -3   0 -32    0.96    0.59 
   3   0 -32   -0.08    0.42 
  -3   0 -31    0.27    0.55 
   3   0 -31   -0.17    0.38 
   3   0 -30   -0.58    0.39 
  -3   0 -30    0.09    0.50 
  -3   0 -29   -0.03    0.31 
   3   0 -29    0.28    0.36 
  -3   0 -28   -0.34    0.33 
   3   0 -28    0.16    0.28 
   3   0 -28    0.19    0.19 
  -3   0 -27   -0.03    0.25 
   3   0 -27   -0.07    0.12 
   3   0 -27    0.32    0.25 
   3   0 -26    0.04    0.14 
  -3   0 -26   -0.42    0.41 
   3   0 -26   -0.34    0.39 
  -3   0 -25   -0.93    0.45 
  -3   0 -25    0.01    0.13 
   3   0 -25   -0.77    0.39 
   3   0 -24    0.16    0.17 
   3   0 -24    0.31    0.29 
  -3   0 -24    0.20    0.29 
  -3   0 -24    0.32    0.20 
  -3   0 -23   -0.10    0.21 
  -3   0 -23    0.04    0.11 
  -3   0 -22    0.10    0.15 
   3   0 -22   -0.61    0.32 
  -3   0 -22   -0.38    0.29 
   3   0 -21   -0.08    0.26 
  -3   0 -21    0.44    0.29 
  -3   0 -21   -0.05    0.14 
  -3   0 -20    0.16    0.19 
   3   0 -20    0.24    0.29 
  -3   0 -20    0.05    0.20 
   3   0 -19   -0.04    0.14 
  -3   0 -19    0.28    0.21 
  -3   0 -19    0.39    0.28 
  -3   0 -19   -0.28    0.25 
  -3   0 -18   -0.09    0.15 
  -3   0 -18   -0.09    0.23 
  -3   0 -18   -0.13    0.20 
   3   0 -17   -0.04    0.15 
  -3   0 -17    0.10    0.15 
  -3   0 -17    0.26    0.18 
   3   0 -17   -0.04    0.18 
  -3   0 -16   -0.19    0.18 
   3   0 -16    0.20    0.20 
  -3   0 -16    0.07    0.16 
   3   0 -16   -0.07    0.14 
  -3   0 -15    0.08    0.10 
   3   0 -15    0.10    0.15 
   3   0 -15    0.09    0.10 
   3   0 -15    0.00    0.21 
  -3   0 -15   -0.04    0.19 
  -3   0 -14    0.10    0.13 
   3   0 -14   -0.03    0.19 
   3   0 -14   -0.04    0.10 
   3   0 -14   -0.07    0.13 
  -3   0 -14   -0.08    0.13 
   3   0 -13    0.00    0.10 
  -3   0 -13    0.25    0.16 
   3   0 -13   -0.04    0.13 
   3   0 -13    0.01    0.15 
  -3   0 -12   -0.07    0.16 
   3   0 -12   -0.06    0.11 
   3   0 -12    0.07    0.13 
  -3   0 -11    0.06    0.17 
   3   0 -11    0.01    0.13 
   3   0 -11   -0.01    0.09 
  -3   0 -11    0.08    0.16 
   3   0 -10    0.19    0.18 
   3   0 -10    0.01    0.11 
  -3   0 -10    0.04    0.11 
  -3   0 -10   -0.01    0.14 
  -3   0  -9    0.05    0.12 
   3   0  -9    0.05    0.11 
  -3   0  -9    0.04    0.10 
   3   0  -9   -0.09    0.12 
  -3   0  -8   -0.06    0.12 
   3   0  -8    0.09    0.12 
   3   0  -8   -0.04    0.15 
  -3   0  -8   -0.03    0.11 
  -3   0  -7    0.09    0.12 
   3   0  -7    0.03    0.12 
   3   0  -7    0.03    0.09 
   3   0  -6    0.25    0.16 
  -3   0  -6   -0.01    0.09 
   3   0  -6    0.00    0.07 
  -3   0  -5    0.09    0.08 
   3   0  -5    0.21    0.14 
   3   0  -5   -0.01    0.09 
  -3   0  -4    0.16    0.12 
   3   0  -4    0.04    0.07 
   3   0  -4   -0.02    0.08 
   3   0  -3    0.04    0.08 
  -3   0  -3    0.05    0.08 
   3   0  -2   -0.02    0.08 
  -3   0  -2    0.05    0.06 
  -3   0  -1   -0.01    0.03 
   3   0  -1   -0.04    0.09 
  -3   0  -1    0.11    0.08 
   3   0   0    0.06    0.06 
  -3   0   0    0.09    0.07 
  -3   0   1    0.03    0.08 
   3   0   1   -0.02    0.04 
  -3   0   2    0.04    0.08 
   3   0   2    0.05    0.05 
  -3   0   2    0.06    0.10 
   3   0   3    0.00    0.05 
  -3   0   3   -0.03    0.09 
  -3   0   3    0.09    0.11 
   3   0   4   -0.01    0.07 
  -3   0   4    0.14    0.09 
  -3   0   4   -0.02    0.12 
  -3   0   5    0.01    0.09 
  -3   0   5    0.08    0.10 
  -3   0   6    0.19    0.13 
  -3   0   7    0.09    0.11 
  -3   0   8    0.06    0.11 
  -3   0   9    0.12    0.17 
  -3   0  10    0.16    0.15 
  -3   0  11    0.14    0.20 
  -3   0  12   -0.09    0.19 
  -3   0  13   -0.05    0.20 
  -3   0  14    0.04    0.13 
  -3   0  15   -0.02    0.17 
  -3   0  16    0.17    0.20 
  -3   0  17   -0.04    0.16 
  -3   0  17   -0.01    0.05 
  -3   0  18    0.15    0.17 
  -3   0  18   -0.02    0.06 
  -3   0  19    0.01    0.06 
  -3   0  19    0.04    0.20 
  -3   0  20    0.19    0.18 
  -3   0  20   -0.03    0.06 
  -3   0  21   -0.13    0.18 
  -3   0  21    0.00    0.05 
  -3   0  22    0.26    0.32 
  -3   0  22    0.05    0.05 
  -3   0  23   -0.06    0.21 
  -3   0  24   -0.22    0.26 
   3   1 -33    8.43    1.40 
   3   1 -32    8.42    1.39 
   3  -1 -32    7.03    1.27 
  -3  -1 -32    8.27    1.44 
   3   1 -31    2.18    0.74 
   3  -1 -31    3.63    0.94 
  -3   1 -31    4.63    1.08 
  -3  -1 -31    3.38    0.97 
   3  -1 -30    2.51    0.78 
   3   1 -30    2.08    0.71 
  -3   1 -30    2.66    0.89 
  -3  -1 -30    3.71    1.01 
   3   1 -29    4.39    0.97 
   3  -1 -29    3.14    0.86 
  -3  -1 -29    2.30    0.78 
  -3   1 -29    4.46    1.01 
  -3  -1 -28   14.39    1.74 
   3   1 -28   12.57    1.53 
  -3   1 -28   14.97    1.75 
  -3   1 -28   15.03    1.14 
   3  -1 -28   14.67    1.70 
   3  -1 -27   22.31    2.01 
   3   1 -27   22.93    2.00 
  -3   1 -27   23.47    1.41 
  -3  -1 -27   23.56    2.13 
  -3   1 -27   22.92    2.13 
  -3  -1 -26   26.20    2.20 
   3   1 -26   26.42    2.09 
   3  -1 -26   27.09    1.28 
  -3   1 -26   26.46    1.49 
  -3   1 -26   26.97    2.28 
   3  -1 -26   21.29    1.93 
  -3   1 -25    9.31    1.29 
  -3  -1 -25   10.44    1.37 
  -3   1 -25    8.99    0.88 
   3   1 -25    7.18    1.09 
   3  -1 -25    6.72    1.07 
   3  -1 -25   10.17    0.80 
  -3  -1 -24   17.45    1.72 
   3   1 -24   16.31    1.57 
   3  -1 -24   16.68    1.63 
  -3   1 -24   16.85    1.20 
   3  -1 -24   16.48    1.00 
  -3   1 -24   17.01    1.71 
   3   1 -23   31.55    2.11 
   3  -1 -23   29.44    2.10 
  -3  -1 -23   28.99    2.15 
  -3   1 -23   30.56    1.60 
   3  -1 -23   28.70    1.30 
  -3   1 -23   30.85    2.23 
  -3   1 -22    1.32    0.54 
   3  -1 -22    0.45    0.24 
  -3  -1 -22    0.58    0.37 
  -3   1 -22    0.18    0.21 
   3  -1 -22    1.08    0.47 
   3   1 -22    0.15    0.28 
  -3   1 -21    1.63    0.51 
   3  -1 -21    0.76    0.35 
  -3  -1 -21    1.98    0.55 
  -3   1 -21    1.44    0.37 
   3   1 -21    1.42    0.46 
   3  -1 -21    1.53    0.31 
  -3   1 -20   34.52    2.17 
   3  -1 -20   32.15    1.32 
  -3  -1 -20   31.19    2.05 
  -3   1 -20   33.17    1.64 
  -3  -1 -20   34.31    1.66 
  -3  -1 -20   33.58    1.87 
   3   1 -20   34.28    2.03 
  -3   1 -19   33.31    2.08 
   3  -1 -19   33.43    1.33 
  -3   1 -19   33.39    1.64 
  -3  -1 -19   35.19    1.66 
  -3  -1 -19   37.98    1.93 
   3   1 -19   35.35    2.00 
  -3  -1 -19   34.27    2.09 
  -3   1 -18    6.94    0.93 
   3   1 -18    9.99    1.03 
  -3   1 -18    7.64    0.79 
   3  -1 -18    8.16    0.67 
  -3  -1 -18    6.66    0.94 
  -3   1 -18   10.36    1.02 
  -3  -1 -18    7.76    0.85 
  -3  -1 -18    8.43    0.80 
  -3  -1 -17   10.57    1.11 
   3   1 -17   10.81    1.10 
  -3   1 -17   10.92    1.12 
   3  -1 -17   11.03    0.74 
   3   1 -17   10.66    1.04 
  -3  -1 -17   10.39    0.88 
  -3  -1 -17   12.75    1.05 
  -3  -1 -16   41.11    2.08 
  -3  -1 -16   40.97    1.79 
   3  -1 -16   39.65    2.09 
   3  -1 -16   40.54    1.40 
   3   1 -16   40.07    2.03 
   3   1 -16   40.83    1.93 
  -3  -1 -16   41.55    1.72 
  -3   1 -16   42.81    2.14 
  -3  -1 -15    9.22    0.83 
  -3  -1 -15    9.97    1.00 
   3   1 -15    8.20    0.90 
   3   1 -15    9.14    0.89 
   3  -1 -15    8.82    0.97 
   3  -1 -15    9.25    0.67 
  -3  -1 -15    8.38    0.77 
  -3   1 -15    9.79    1.00 
  -3  -1 -14   11.87    1.05 
   3   1 -14   12.02    0.98 
   3   1 -14   12.08    1.04 
   3  -1 -14   12.13    0.76 
   3  -1 -14   13.17    1.15 
  -3  -1 -14   11.58    0.89 
  -3   1 -14   12.18    1.09 
   3   1 -13   30.16    1.48 
  -3  -1 -13   29.13    1.33 
  -3   1 -13   31.35    1.66 
   3  -1 -13   27.35    1.13 
  -3  -1 -13   27.44    1.54 
   3   1 -12   34.89    1.51 
  -3  -1 -12   34.52    1.38 
  -3  -1 -12   31.62    1.58 
  -3   1 -12   32.92    1.65 
   3  -1 -12   31.77    1.20 
  -3  -1 -11   48.60    1.55 
   3   1 -11   52.28    1.77 
   3   1 -11   51.01    1.91 
  -3   1 -11   49.44    1.94 
  -3   1 -10   60.04    2.06 
   3   1 -10   57.68    1.76 
  -3  -1 -10   59.21    1.61 
   3   1 -10   59.37    1.98 
   3   1  -9   60.47    1.69 
   3   1  -9   61.15    1.91 
  -3   1  -9   60.40    1.98 
  -3  -1  -9   57.52    1.85 
  -3  -1  -9   57.32    1.49 
   3   1  -8   13.79    0.75 
  -3  -1  -8   13.04    0.86 
  -3  -1  -8   13.63    0.68 
   3   1  -8   12.80    0.84 
  -3   1  -8   13.02    0.89 
   3  -1  -8   11.85    0.90 
   3  -1  -7    9.64    0.78 
  -3   1  -7   10.04    0.74 
   3   1  -7    9.58    0.69 
   3   1  -7    9.06    0.57 
  -3  -1  -7   10.10    0.54 
  -3  -1  -6    7.00    0.58 
   3   1  -6    7.29    0.47 
   3  -1  -6    7.77    0.68 
  -3   1  -6    7.44    0.61 
   3   1  -6    7.16    0.56 
  -3   1  -5   92.60    2.04 
   3   1  -5   89.35    2.15 
   3   1  -5   86.77    1.46 
  -3  -1  -5   86.22    2.02 
   3   1  -5   89.46    1.85 
   3  -1  -5   89.50    2.25 
   3   1  -4   19.58    0.81 
   3   1  -4   18.71    0.61 
  -3  -1  -4   21.11    0.99 
   3   1  -4   19.46    1.00 
  -3   1  -4   19.54    0.90 
   3  -1  -4   21.44    1.07 
   3   1  -3    4.21    0.26 
   3   1  -3    4.81    0.50 
  -3   1  -3    5.36    0.46 
   3   1  -3    4.71    0.37 
  -3  -1  -3    5.30    0.50 
  -3  -1  -3    3.99    0.44 
   3  -1  -3    5.17    0.52 
   3  -1  -2   67.87    1.80 
   3   1  -2   65.52    1.25 
  -3  -1  -2   63.06    1.67 
  -3  -1  -2   63.56    0.93 
  -3  -1  -2   66.84    1.77 
   3  -1  -2   63.34    1.45 
   3   1  -2   62.28    1.75 
  -3   1  -2   67.67    1.53 
   3   1  -1   10.04    0.44 
  -3   1  -1   10.46    0.69 
   3  -1  -1   10.29    0.68 
  -3  -1  -1   11.10    0.68 
   3   1  -1   10.42    0.72 
  -3   1  -1    9.87    0.57 
  -3  -1  -1    9.69    0.37 
   3  -1  -1   11.03    0.60 
  -3  -1  -1   11.83    0.74 
  -3   1   0   12.45    0.75 
   3   1   0   12.02    0.44 
   3   1   0   12.31    0.77 
  -3  -1   0   12.86    0.71 
  -3   1   0   12.83    0.64 
  -3  -1   0   13.51    0.45 
   3  -1   0   13.28    0.65 
   3  -1   1   10.90    0.59 
   3   1   1    8.36    0.65 
  -3  -1   1   10.88    0.45 
  -3  -1   1   10.53    0.62 
  -3   1   1   10.46    0.70 
   3  -1   2   65.80    1.50 
  -3  -1   2   65.30    1.20 
  -3  -1   2   64.57    1.48 
  -3   1   2   64.12    1.78 
  -3  -1   3    4.69    0.40 
   3  -1   3    4.22    0.40 
  -3  -1   3    4.76    0.27 
  -3  -1   3    4.84    0.36 
  -3   1   3    4.83    0.50 
  -3  -1   4   17.60    0.72 
  -3  -1   4   18.40    0.77 
  -3   1   4   19.96    1.03 
   3  -1   4   19.81    0.89 
  -3  -1   4   20.31    0.63 
  -3   1   5   91.76    2.28 
  -3  -1   5   92.97    1.52 
  -3   1   5   88.59    1.97 
  -3  -1   5   85.58    1.53 
  -3  -1   5   91.59    1.81 
   3  -1   5   87.98    1.97 
   3  -1   6    7.81    0.62 
  -3   1   6    7.01    0.55 
  -3  -1   6    7.60    0.43 
  -3  -1   6    7.21    0.55 
  -3   1   6    7.61    0.68 
  -3  -1   7    9.12    0.44 
  -3   1   7    9.59    0.63 
   3  -1   7    9.59    0.73 
  -3  -1   7   10.29    0.69 
  -3   1   7    9.34    0.77 
  -3  -1   8   13.79    0.50 
  -3   1   8   14.25    0.77 
   3  -1   8   13.28    0.90 
  -3  -1   8   13.76    0.83 
  -3   1   8   13.24    0.96 
  -3  -1   9   59.75    0.95 
  -3   1   9   57.56    2.04 
   3  -1   9   59.31    1.96 
  -3  -1   9   58.09    1.78 
  -3  -1  10   57.59    1.85 
  -3   1  10   56.08    2.07 
  -3  -1  10   54.23    0.79 
   3  -1  10   58.74    2.05 
  -3  -1  11   50.08    1.80 
  -3   1  11   49.17    1.99 
  -3   1  12   33.44    1.69 
  -3  -1  12   31.20    1.50 
  -3  -1  13   33.28    1.60 
   3  -1  13   30.50    1.67 
  -3   1  13   31.06    1.68 
  -3   1  14   12.44    1.08 
  -3  -1  14   13.75    1.06 
   3  -1  14   12.06    1.09 
  -3   1  15    7.44    0.87 
  -3  -1  15    8.63    0.88 
  -3   1  16   40.78    2.06 
  -3  -1  16   41.67    1.98 
  -3   1  17    9.10    1.01 
  -3  -1  17   11.12    1.06 
  -3   1  18    7.85    0.97 
  -3   1  19   37.22    2.10 
  -3   1  20   30.47    1.95 
  -3   1  20   33.01    1.20 
  -3   1  21    1.08    0.36 
  -3   1  21    1.22    0.25 
  -3   1  22    0.68    0.44 
  -3   1  22    0.36    0.19 
  -3   1  23   32.04    2.12 
  -3   1  23   30.41    1.25 
  -3   1  24   16.99    1.60 
  -3   1  24   15.87    0.92 
  -3   1  25    9.50    1.21 
  -3   1  26   27.69    2.13 
  -3   1  27   20.77    1.90 
  -3   1  28   16.72    1.72 
   3   2 -32    9.61    1.49 
   3  -2 -32    7.75    1.38 
  -3  -2 -31   22.67    2.31 
  -3   2 -31   19.27    2.16 
   3  -2 -31   19.25    2.11 
   3   2 -31   23.38    2.27 
  -3  -2 -30    1.70    0.85 
   3  -2 -30    1.48    0.71 
  -3   2 -30    1.10    0.57 
   3   2 -30    0.86    0.50 
   3  -2 -29    1.65    0.63 
   3   2 -29    1.14    0.47 
  -3   2 -29    2.42    0.77 
  -3  -2 -29    2.02    0.74 
   3  -2 -28    5.42    1.09 
  -3   2 -28    4.67    1.03 
  -3   2 -28    5.83    0.72 
   3   2 -28    6.54    1.14 
  -3  -2 -28    5.12    1.08 
   3  -2 -27   18.67    1.91 
  -3  -2 -27   14.42    1.71 
  -3   2 -27   18.48    1.27 
  -3   2 -27   18.07    1.93 
   3   2 -27   19.63    1.91 
  -3  -2 -26    8.16    1.25 
  -3   2 -26    7.19    0.81 
   3   2 -26    5.96    1.07 
   3  -2 -26    6.55    1.11 
  -3   2 -26    8.40    1.31 
  -3  -2 -25    6.20    1.07 
  -3   2 -25    5.67    1.06 
  -3   2 -25    6.66    0.77 
   3   2 -25    5.81    0.99 
  -3   2 -24    6.99    0.79 
  -3   2 -24    7.89    1.22 
   3   2 -24    8.01    1.12 
  -3  -2 -24    6.67    1.08 
  -3  -2 -23    0.57    0.29 
  -3   2 -23    0.77    0.42 
  -3   2 -23    0.51    0.22 
   3   2 -23    0.53    0.36 
  -3  -2 -23    0.35    0.19 
  -3  -2 -22    0.88    0.43 
  -3   2 -22    1.68    0.51 
  -3  -2 -22    2.34    0.36 
  -3   2 -22    2.31    0.48 
   3   2 -22    2.45    0.62 
  -3  -2 -21   -0.23    0.25 
  -3   2 -21    0.22    0.34 
  -3   2 -21   -0.04    0.22 
  -3  -2 -21    0.25    0.17 
   3   2 -21    0.23    0.25 
  -3  -2 -20   31.82    1.83 
  -3  -2 -20   31.72    1.31 
  -3   2 -20   30.26    1.62 
  -3  -2 -20   32.21    2.13 
  -3   2 -20   32.61    2.18 
   3   2 -20   32.00    1.99 
  -3  -2 -19   52.08    2.27 
  -3   2 -19   48.67    2.04 
   3   2 -19   53.51    2.51 
  -3   2 -19   55.85    2.78 
  -3  -2 -19   48.83    1.60 
  -3   2 -18    9.57    0.90 
   3   2 -18   12.29    1.18 
  -3   2 -18   10.66    1.21 
  -3  -2 -18   12.60    1.08 
  -3  -2 -18   10.15    0.74 
  -3  -2 -17   28.23    1.21 
  -3  -2 -17   28.22    1.55 
   3   2 -17   28.03    1.76 
  -3   2 -17   27.57    1.85 
   3   2 -17   25.71    1.63 
  -3  -2 -16    3.88    0.46 
  -3   2 -16    3.35    0.64 
   3   2 -16    3.06    0.56 
  -3  -2 -16    4.35    0.61 
   3   2 -16    2.83    0.55 
  -3   2 -15   21.17    1.54 
   3   2 -15   21.73    1.44 
  -3  -2 -15   20.23    1.01 
  -3  -2 -15   18.33    1.15 
   3   2 -15   21.22    1.39 
   3  -2 -15   21.81    1.57 
  -3  -2 -14   30.41    1.23 
   3   2 -14   32.01    1.69 
  -3   2 -14   28.91    1.75 
  -3  -2 -14   30.44    1.42 
   3   2 -14   30.90    1.62 
   3  -2 -14   34.06    1.91 
  -3  -2 -13    2.44    0.37 
  -3   2 -13    3.27    0.59 
   3  -2 -13    1.81    0.47 
  -3  -2 -13    2.45    0.39 
   3   2 -13    1.89    0.42 
   3   2 -13    2.32    0.45 
   3   2 -12    4.81    0.60 
  -3  -2 -12    4.77    0.49 
  -3   2 -12    3.44    0.60 
  -3  -2 -12    4.62    0.51 
  -3  -2 -12    4.03    0.53 
   3  -2 -12    3.65    0.62 
  -3  -2 -11   29.35    1.19 
  -3   2 -11   28.43    1.59 
   3   2 -11   29.39    1.40 
  -3  -2 -11   27.85    1.15 
  -3  -2 -11   29.25    1.36 
   3   2 -10   37.84    1.53 
  -3   2 -10   42.49    1.88 
  -3  -2 -10   35.65    1.31 
   3   2 -10   39.49    1.60 
  -3  -2 -10   38.16    1.28 
  -3  -2  -9   35.26    1.14 
  -3  -2  -9   37.52    1.33 
   3   2  -9   36.51    1.44 
  -3   2  -9   36.47    1.69 
   3   2  -9   35.50    1.44 
  -3   2  -8    6.58    0.71 
   3   2  -8    6.46    0.58 
  -3  -2  -8    6.64    0.46 
   3   2  -8    5.23    0.53 
  -3  -2  -8    6.64    0.56 
   3   2  -7   13.14    0.79 
  -3   2  -7   15.07    1.03 
   3   2  -7   15.59    0.87 
  -3  -2  -7   14.63    0.61 
  -3  -2  -7   14.31    0.82 
  -3   2  -6   65.84    2.09 
   3   2  -6   65.97    1.70 
   3   2  -6   64.97    1.41 
   3   2  -6   66.54    1.67 
  -3  -2  -6   66.49    1.15 
   3   2  -5   98.31    1.90 
  -3   2  -5  102.48    2.55 
  -3  -2  -5   92.85    1.16 
   3   2  -5   99.67    1.82 
   3   2  -5   98.12    1.99 
   3   2  -4  160.00    2.23 
   3   2  -4  160.33    2.41 
  -3  -2  -4  161.79    2.78 
   3   2  -4  163.25    2.46 
  -3   2  -4  165.00    3.15 
   3   2  -3   10.13    0.51 
   3   2  -3    9.69    0.58 
   3   2  -3    9.54    0.61 
  -3  -2  -3   11.11    0.73 
   3  -2  -3    9.59    0.75 
  -3   2  -3    9.55    0.74 
   3   2  -2   15.96    0.81 
  -3  -2  -2   16.97    0.86 
   3   2  -2   14.78    0.54 
   3  -2  -2   15.28    0.92 
  -3   2  -2   16.47    0.96 
  -3   2  -1    2.94    0.40 
   3  -2  -1    3.39    0.44 
  -3   2  -1    3.28    0.47 
  -3  -2  -1    3.21    0.37 
  -3  -2  -1    2.93    0.33 
   3   2  -1    3.11    0.37 
   3   2  -1    3.03    0.21 
  -3   2   0    0.07    0.14 
   3  -2   0   -0.02    0.11 
  -3  -2   0   -0.06    0.07 
   3   2   0    0.18    0.16 
  -3  -2   0    0.08    0.10 
   3   2   0   -0.07    0.08 
  -3   2   0    0.04    0.12 
   3  -2   1    3.18    0.42 
   3   2   1    3.09    0.42 
  -3   2   1    3.30    0.46 
   3   2   1    2.74    0.37 
  -3  -2   1    3.10    0.33 
  -3  -2   1    2.90    0.31 
   3   2   2   14.56    0.88 
  -3  -2   2   16.87    0.74 
   3  -2   2   14.95    0.92 
  -3  -2   2   16.82    0.74 
   3   2   2   15.91    0.91 
  -3   2   2   16.77    1.05 
   3   2   3   11.33    0.77 
   3  -2   3    9.62    0.74 
  -3  -2   3   10.11    0.56 
  -3  -2   3    9.55    0.56 
   3   2   3   10.66    0.77 
  -3   2   3    9.75    0.81 
   3   2   4  162.04    3.03 
  -3  -2   4  164.30    2.40 
   3   2   4  165.49    2.92 
   3  -2   4  160.82    3.08 
  -3   2   4  166.37    3.38 
   3  -2   5   98.12    2.45 
   3   2   5   96.60    2.24 
  -3   2   5   96.04    2.59 
  -3  -2   5   96.91    1.92 
   3   2   5   94.43    2.39 
  -3  -2   6   65.36    1.65 
   3   2   6   64.86    2.02 
   3  -2   6   65.91    2.06 
  -3   2   6   68.05    2.23 
   3   2   7   15.17    1.00 
  -3  -2   7   14.87    0.83 
  -3   2   7   13.76    1.03 
   3  -2   7   13.60    0.97 
  -3   2   8    6.29    0.52 
   3   2   8    7.56    0.73 
  -3  -2   8    6.56    0.58 
  -3   2   8    6.02    0.70 
   3  -2   8    6.31    0.69 
  -3  -2   9   37.71    1.46 
   3   2   9   36.55    1.62 
  -3   2   9   35.68    1.73 
  -3   2   9   35.78    1.20 
  -3   2  10   35.82    1.17 
  -3   2  10   36.47    1.81 
  -3  -2  10   39.61    1.57 
   3   2  10   36.32    1.66 
   3   2  11   31.18    1.58 
  -3   2  11   29.52    1.65 
  -3   2  11   30.02    1.04 
  -3  -2  11   29.12    1.41 
   3   2  12    5.32    0.67 
  -3   2  12    4.13    0.64 
  -3  -2  12    5.08    0.62 
   3  -2  12    5.18    0.70 
   3  -2  13    3.02    0.56 
   3   2  13    3.51    0.57 
  -3  -2  13    2.34    0.45 
  -3   2  13    2.76    0.55 
   3   2  14   33.33    1.74 
  -3  -2  14   31.46    1.65 
   3  -2  14   30.18    1.79 
  -3   2  14   31.16    1.81 
   3   2  15   18.80    1.34 
  -3   2  15   19.64    1.47 
   3  -2  15   19.99    1.49 
   3   2  16    2.88    0.55 
  -3   2  16    3.50    0.68 
   3  -2  16    3.90    0.70 
  -3   2  17   29.26    1.89 
   3   2  17   26.00    1.64 
  -3   2  18   10.60    1.16 
   3   2  18   10.14    1.05 
  -3   2  19   52.70    2.60 
  -3   2  20   33.27    2.12 
  -3   2  21    0.37    0.28 
  -3   2  22    1.99    0.54 
  -3   2  22    1.99    0.36 
  -3   2  23    1.41    0.51 
  -3   2  23    0.76    0.26 
  -3   2  24    6.96    0.71 
  -3   2  24    8.37    1.17 
  -3   2  25    6.33    1.06 
  -3   2  26    6.50    1.07 
  -3   2  27   19.67    1.86 
  -3   2  28    4.96    1.01 
  -3   2  29    2.55    0.80 
  -3   2  30    0.90    0.55 
  -3   2  31   22.97    2.20 
   3   3 -31    1.15    0.46 
  -3   3 -30    0.23    0.30 
   3   3 -30   -0.45    0.40 
  -3  -3 -30    1.07    0.51 
   3  -3 -30   -0.15    0.52 
  -3   3 -29    0.93    0.55 
   3   3 -29    1.32    0.54 
  -3  -3 -29    0.99    0.49 
   3   3 -28    6.65    1.18 
  -3  -3 -28    6.72    1.25 
  -3   3 -27    1.61    0.72 
   3   3 -27    0.32    0.39 
  -3   3 -27    0.54    0.27 
  -3  -3 -27    1.17    0.59 
  -3   3 -26    7.03    1.29 
   3   3 -26    3.19    0.80 
  -3   3 -26    6.18    0.76 
  -3  -3 -26    5.37    1.05 
   3   3 -25    6.84    1.11 
  -3   3 -25    4.88    1.02 
  -3   3 -25    5.54    0.73 
  -3  -3 -25    6.12    1.07 
  -3   3 -24    3.78    0.59 
   3   3 -24    4.55    0.89 
   3   3 -23   11.40    1.35 
  -3   3 -23   11.87    1.07 
  -3   3 -23   12.48    1.53 
  -3   3 -22    2.70    0.76 
   3   3 -22    2.48    0.65 
  -3   3 -22    1.94    0.44 
   3   3 -21    1.62    0.50 
  -3   3 -21    1.81    0.56 
   3   3 -20    7.11    0.99 
  -3  -3 -20    6.14    0.83 
  -3   3 -20    5.87    0.99 
  -3   3 -19    1.84    0.58 
  -3  -3 -19    1.68    0.39 
   3   3 -19    1.56    0.46 
   3   3 -18    2.07    0.53 
  -3   3 -18    2.33    0.56 
  -3  -3 -18    3.51    0.60 
   3   3 -17    1.01    0.37 
  -3  -3 -17    0.71    0.27 
  -3   3 -17    1.39    0.43 
  -3   3 -16    6.65    0.95 
   3   3 -16    7.76    0.92 
   3   3 -16    9.22    0.98 
  -3  -3 -16    6.96    0.75 
   3   3 -15   15.45    1.28 
   3   3 -15   15.83    1.25 
  -3   3 -15   16.55    1.47 
  -3  -3 -15   16.02    1.09 
  -3   3 -14   83.12    3.17 
   3   3 -14   79.99    2.80 
  -3  -3 -14   86.67    2.43 
   3   3 -14   85.28    2.79 
  -3   3 -13   27.39    1.78 
   3   3 -13   25.62    1.54 
  -3  -3 -13   26.75    1.29 
   3   3 -13   25.26    1.47 
   3  -3 -13   29.18    1.82 
  -3   3 -12   18.71    1.45 
   3   3 -12   19.32    1.30 
   3  -3 -12   19.02    1.45 
  -3  -3 -12   19.51    1.04 
  -3   3 -11   11.71    1.12 
   3   3 -11   10.18    0.91 
   3   3 -11   10.88    0.52 
  -3  -3 -11   10.61    0.73 
   3  -3 -11   10.07    1.05 
   3   3 -10   24.89    1.39 
   3   3 -10   24.29    0.83 
   3   3 -10   21.75    1.20 
   3  -3 -10   25.27    1.59 
  -3  -3 -10   23.66    1.02 
  -3   3 -10   25.15    1.60 
   3  -3  -9    1.13    0.35 
   3   3  -9    1.69    0.34 
   3   3  -9    1.27    0.21 
   3   3  -9    0.93    0.28 
  -3   3  -9    1.53    0.42 
  -3  -3  -9    1.66    0.26 
   3   3  -8   17.65    1.12 
  -3   3  -8   20.65    1.40 
   3   3  -8   19.09    1.02 
   3   3  -8   18.66    0.80 
  -3  -3  -8   18.41    0.78 
   3  -3  -8   20.48    1.38 
  -3  -3  -7    0.81    0.15 
   3   3  -7    0.86    0.19 
   3   3  -7    0.93    0.26 
   3  -3  -7    1.23    0.34 
  -3   3  -7    1.11    0.34 
   3   3  -7    1.23    0.25 
  -3  -3  -6    5.99    0.37 
   3   3  -6    7.10    0.54 
   3   3  -6    7.00    0.57 
  -3   3  -6    6.03    0.72 
   3   3  -6    6.50    0.64 
  -3   3  -5   29.75    1.58 
   3   3  -5   30.17    1.12 
   3   3  -5   29.24    1.07 
   3   3  -5   28.20    1.31 
   3   3  -4   23.39    1.02 
  -3   3  -4   24.72    1.42 
   3  -3  -4   22.49    1.35 
   3   3  -4   26.00    0.93 
   3   3  -4   24.78    1.20 
  -3   3  -3   12.51    1.00 
   3   3  -3   12.04    0.59 
   3   3  -3   12.42    0.75 
   3  -3  -3   12.45    1.00 
   3   3  -3   12.85    0.87 
  -3   3  -2   17.24    1.16 
   3   3  -2   15.91    0.88 
  -3  -3  -2   15.92    0.98 
  -3   3  -2   16.70    1.15 
   3  -3  -2   17.07    1.16 
   3   3  -2   17.25    0.64 
  -3   3  -1   42.81    1.82 
   3   3  -1   41.03    1.45 
   3  -3  -1   41.22    1.79 
  -3  -3  -1   41.94    1.55 
  -3   3  -1   41.73    1.80 
  -3   3   0   26.65    1.44 
   3   3   0   24.93    0.66 
   3   3   0   26.78    1.20 
  -3  -3   0   25.21    1.20 
   3  -3   0   26.49    1.44 
  -3   3   1   40.90    1.80 
   3   3   1   42.42    1.55 
  -3  -3   1   42.01    1.52 
   3  -3   1   43.64    1.84 
  -3  -3   2   16.67    0.96 
   3  -3   2   17.81    1.18 
   3   3   2   17.86    1.04 
  -3   3   2   16.37    1.16 
   3  -3   3   13.62    1.05 
  -3  -3   3   12.63    0.84 
   3   3   3   12.38    0.87 
  -3   3   3   11.04    0.95 
   3   3   3   11.45    0.84 
  -3  -3   4   26.26    1.21 
  -3   3   4   25.09    1.46 
   3   3   4   25.03    1.23 
   3   3   4   21.87    0.53 
   3   3   4   24.71    1.27 
   3   3   5   30.24    1.43 
  -3  -3   5   28.17    1.27 
   3   3   5   26.78    0.65 
   3   3   5   29.78    1.33 
  -3   3   5   26.27    1.50 
   3   3   6    7.06    0.64 
   3   3   6    7.99    0.76 
   3   3   6    5.94    0.34 
  -3  -3   6    6.92    0.65 
  -3   3   6    5.48    0.70 
   3   3   7    0.99    0.24 
   3   3   7    0.81    0.15 
  -3  -3   7    1.29    0.30 
   3   3   7    0.76    0.26 
  -3   3   7    0.87    0.31 
   3   3   8   18.50    0.74 
  -3   3   8   18.10    1.31 
   3   3   8   19.36    1.22 
   3  -3   8   19.55    1.34 
   3   3   8   18.12    1.01 
  -3  -3   8   18.71    1.11 
  -3  -3   9    1.19    0.31 
   3   3   9    1.45    0.23 
   3  -3   9    1.37    0.38 
   3   3   9    1.91    0.43 
  -3   3   9    1.19    0.40 
   3   3  10   25.77    1.47 
   3   3  10   22.67    0.95 
  -3  -3  10   25.68    1.39 
   3  -3  10   23.61    1.53 
  -3   3  10   23.96    1.55 
   3   3  11   11.10    0.71 
   3   3  11   11.57    1.01 
  -3   3  11   11.52    0.67 
  -3   3  11   10.64    1.06 
  -3  -3  11   12.55    1.00 
   3  -3  11   11.54    1.10 
   3  -3  12   19.64    1.46 
  -3   3  12   17.88    0.80 
  -3  -3  12   19.10    1.28 
  -3   3  12   17.44    1.38 
   3   3  12   18.92    1.32 
   3  -3  13   26.88    1.75 
   3   3  13   26.77    1.60 
  -3  -3  13   27.04    1.58 
  -3   3  13   25.80    1.71 
  -3  -3  14   86.53    2.90 
   3   3  14   86.45    2.96 
  -3   3  14   84.83    3.15 
   3  -3  14   87.70    3.23 
  -3  -3  15   16.85    1.33 
  -3   3  15   16.23    1.44 
  -3  -3  16    7.37    0.90 
  -3   3  16    7.31    0.98 
  -3  -3  17    0.83    0.38 
  -3   3  17    1.64    0.53 
  -3   3  18    2.79    0.65 
  -3   3  19    1.94    0.56 
  -3   3  20    6.20    0.96 
  -3   3  21    2.21    0.63 
  -3   3  22    3.59    0.79 
  -3   3  23   12.31    1.43 
  -3   3  24    5.01    0.98 
  -3   3  25    7.00    1.12 
  -3   3  26    5.38    1.01 
  -3   3  27    0.64    0.32 
  -3   3  28    7.78    1.26 
  -3   3  29    0.31    0.40 
  -3   3  30    0.87    0.48 
   3   4 -30    3.36    0.94 
  -3  -4 -29   10.83    1.62 
   3   4 -29   13.04    1.71 
   3   4 -28   16.21    1.88 
  -3   4 -28   20.22    2.27 
   3   4 -27   17.35    1.88 
  -3   4 -27   17.35    2.01 
   3   4 -26    1.08    0.56 
  -3   4 -26    0.65    0.49 
   3   4 -25    4.37    0.96 
  -3   4 -25    5.23    0.74 
  -3   4 -25    4.86    1.05 
  -3   4 -24   19.51    2.04 
  -3   4 -24   17.64    1.35 
   3   4 -24   16.60    1.75 
  -3   4 -23   45.74    3.04 
   3   4 -23   45.96    2.85 
  -3   4 -22   10.67    1.47 
   3   4 -22    7.66    1.16 
   3   4 -21    5.39    0.95 
  -3   4 -21    4.66    0.93 
   3   4 -20    0.20    0.29 
  -3  -4 -20   -0.01    0.22 
  -3   4 -20    0.47    0.50 
  -3   4 -19   12.26    1.46 
   3   4 -19   10.72    1.24 
  -3  -4 -19   11.59    1.11 
  -3   4 -18    3.92    0.85 
   3   4 -18    3.91    0.79 
  -3  -4 -18    3.86    0.61 
  -3   4 -17    5.36    0.95 
   3   4 -17    4.04    0.75 
  -3  -4 -17    5.86    0.74 
  -3   4 -16   31.91    2.20 
   3   4 -16   35.70    2.12 
  -3  -4 -16   34.43    1.70 
   3   4 -15   12.57    1.15 
   3   4 -15   13.85    1.31 
  -3   4 -15   10.62    1.29 
   3   4 -15   11.38    0.48 
  -3  -4 -15   11.88    0.96 
  -3   4 -14   36.76    2.28 
   3   4 -14   38.39    1.91 
  -3  -4 -14   41.16    1.72 
   3   4 -14   37.85    1.01 
   3   4 -14   35.95    2.04 
   3   4 -13   73.02    2.83 
   3   4 -13   74.05    1.54 
   3   4 -13   78.04    2.64 
  -3  -4 -13   75.56    2.22 
  -3   4 -13   73.31    3.17 
   3   4 -12    6.82    0.49 
   3   4 -12    6.92    0.86 
  -3  -4 -12    6.18    0.62 
  -3   4 -12    7.44    0.99 
   3   4 -12    8.36    0.85 
  -3  -4 -11    0.71    0.23 
   3   4 -11    0.64    0.32 
  -3   4 -11    0.46    0.29 
   3   4 -11    0.49    0.23 
   3   4 -11    0.59    0.15 
  -3  -4 -10   40.52    1.41 
   3   4 -10   34.67    1.19 
   3   4 -10   35.70    1.86 
  -3   4 -10   36.59    2.12 
   3  -4 -10   37.46    2.08 
   3   4  -9   62.14    1.63 
   3  -4  -9   69.58    2.77 
  -3  -4  -9   65.49    1.68 
   3   4  -9   70.50    2.57 
  -3   4  -9   64.85    2.77 
   3  -4  -8   45.51    2.19 
  -3  -4  -8   46.70    1.35 
   3   4  -8   46.85    1.70 
   3   4  -8   45.05    1.43 
   3   4  -8   44.38    2.01 
  -3   4  -8   46.17    2.31 
  -3   4  -7   45.68    2.26 
   3   4  -7   47.60    2.06 
   3   4  -7   49.89    1.54 
   3  -4  -6   31.50    1.77 
   3   4  -6   29.34    1.21 
   3  -4  -6   31.65    1.88 
   3   4  -6   28.00    1.54 
  -3   4  -6   30.09    1.83 
  -3   4  -5    0.13    0.15 
   3  -4  -5    0.22    0.14 
   3  -4  -5    0.28    0.15 
   3   4  -5    0.17    0.18 
  -3  -4  -4   17.38    1.25 
   3   4  -4   16.89    1.18 
   3  -4  -4   16.94    1.35 
  -3   4  -4   15.08    1.27 
   3   4  -4   15.75    0.93 
  -3   4  -3    4.00    0.64 
   3  -4  -3    4.29    0.68 
   3   4  -3    4.62    0.52 
  -3  -4  -3    4.96    0.65 
  -3   4  -3    4.77    0.71 
  -3   4  -2    8.10    0.89 
  -3   4  -2    7.59    0.88 
   3   4  -2    9.01    0.74 
  -3  -4  -2    6.84    0.77 
   3  -4  -2    8.23    0.93 
   3   4  -1   63.60    1.98 
  -3   4  -1   64.63    2.50 
   3  -4  -1   62.49    2.54 
  -3  -4  -1   62.60    2.26 
   3   4   0   16.37    0.71 
  -3   4   0   15.36    1.22 
  -3  -4   0   14.28    1.08 
   3  -4   0   15.90    1.29 
   3   4   0   15.96    1.01 
  -3  -4   1   61.56    2.20 
   3   4   1   61.00    2.01 
   3   4   1   61.86    1.35 
   3  -4   1   61.97    2.52 
  -3   4   1   64.35    2.52 
  -3  -4   2    7.67    0.79 
   3  -4   2    8.22    0.93 
   3   4   2    8.47    0.77 
   3   4   2    8.79    0.50 
  -3   4   2    7.59    0.88 
  -3   4   3    5.51    0.75 
   3   4   3    5.82    0.65 
   3  -4   3    5.19    0.72 
  -3  -4   3    5.58    0.65 
   3   4   3    5.71    0.39 
  -3  -4   4   18.82    1.22 
   3   4   4   17.95    1.16 
   3  -4   4   18.09    1.38 
   3   4   4   16.98    0.69 
  -3   4   4   17.43    1.35 
  -3   4   5    0.35    0.18 
   3   4   5    0.25    0.18 
   3  -4   5    0.40    0.28 
   3   4   5    0.20    0.18 
   3   4   5    0.16    0.07 
  -3  -4   5    0.27    0.16 
   3   4   6   33.83    1.67 
   3  -4   6   31.43    1.85 
  -3  -4   6   29.26    1.56 
   3   4   6   31.55    1.01 
   3   4   6   30.69    1.44 
  -3   4   6   28.50    1.74 
   3   4   7   47.94    2.01 
   3  -4   7   53.54    2.44 
   3   4   7   51.34    1.32 
  -3  -4   7   49.83    2.05 
   3   4   7   47.19    1.79 
  -3   4   7   49.19    2.31 
   3  -4   8   44.39    2.24 
   3   4   8   41.99    1.94 
   3   4   8   45.78    1.31 
  -3  -4   8   46.56    2.02 
   3   4   8   46.77    1.74 
  -3   4   8   43.59    2.18 
  -3   4   9   64.70    2.72 
   3  -4   9   68.18    2.80 
   3   4   9   67.20    1.66 
   3   4   9   66.54    2.47 
  -3  -4   9   67.97    2.47 
   3   4   9   65.32    2.04 
   3  -4  10   38.60    2.14 
   3   4  10   37.58    1.54 
  -3   4  10   39.31    2.14 
  -3  -4  10   35.81    1.83 
   3   4  10   38.04    1.30 
  -3  -4  11    0.73    0.30 
   3   4  11    0.67    0.21 
  -3   4  11    0.49    0.28 
   3   4  12    6.10    0.60 
  -3  -4  12    6.44    0.81 
  -3   4  12    6.67    0.91 
  -3  -4  13   78.26    2.87 
  -3   4  13   74.78    1.66 
   3   4  13   76.09    2.13 
  -3   4  13   73.05    3.06 
  -3   4  14   35.60    1.04 
   3   4  14   35.86    1.52 
  -3  -4  14   36.78    2.04 
  -3   4  14   38.22    2.25 
   3   4  15   13.90    0.98 
  -3  -4  15   11.26    1.18 
  -3   4  15   12.77    1.32 
   3   4  16   35.31    1.63 
  -3   4  16   33.27    2.17 
   3   4  17    5.99    0.70 
  -3   4  17    6.32    0.96 
  -3   4  18    3.99    0.77 
  -3   4  19    8.92    1.18 
  -3   4  20    0.01    0.24 
  -3   4  21    4.54    0.88 
  -3   4  22    7.95    1.23 
  -3   4  23   49.58    2.96 
  -3   4  24   15.30    1.70 
  -3   4  25    4.25    0.94 
  -3   4  26    1.55    0.64 
  -3   4  27   14.54    1.77 
  -3   4  28   18.20    1.94 
  -3   4  29   12.73    1.66 
   3   5 -28   14.87    1.87 
   3   5 -27    0.86    0.55 
  -3   5 -26    2.38    0.86 
   3   5 -26    2.51    0.69 
   3   5 -25   -0.06    0.41 
  -3   5 -25    0.80    0.53 
   3   5 -24    1.20    0.54 
  -3   5 -24    0.31    0.36 
   3   5 -23   22.27    2.09 
  -3   5 -23   22.84    2.27 
  -3   5 -22   16.08    1.88 
   3   5 -22   13.03    1.56 
   3   5 -21    1.70    0.70 
  -3   5 -21    1.37    0.66 
   3   5 -20    2.77    0.71 
  -3   5 -20    3.58    0.84 
   3   5 -19    1.14    0.44 
  -3   5 -19   -0.01    0.33 
  -3  -5 -18    4.93    0.75 
   3   5 -18    3.32    0.77 
  -3   5 -18    3.72    0.86 
  -3  -5 -17    3.53    0.60 
   3   5 -17    3.42    0.75 
  -3   5 -17    3.16    0.81 
  -3  -5 -16    0.26    0.25 
  -3   5 -16    0.10    0.25 
   3   5 -15    4.99    0.45 
  -3  -5 -15    5.03    0.66 
   3   5 -15    4.09    0.77 
  -3   5 -15    4.66    0.91 
   3   5 -14   25.57    1.06 
  -3  -5 -14   25.92    1.42 
   3   5 -14   22.62    1.76 
  -3   5 -14   26.13    2.07 
   3   5 -13   22.00    1.02 
   3   5 -13   20.26    1.43 
  -3  -5 -13   23.11    1.28 
   3   5 -13   21.42    1.69 
  -3   5 -13   21.99    1.88 
   3   5 -12    6.03    0.55 
  -3  -5 -12    6.37    0.65 
   3   5 -12    6.87    0.95 
   3   5 -12    7.28    0.83 
  -3   5 -12    8.77    1.18 
   3   5 -11    5.35    0.53 
   3   5 -11    2.75    0.58 
  -3  -5 -11    4.19    0.50 
  -3   5 -11    2.68    0.65 
   3   5 -11    3.93    0.59 
   3   5 -10   12.48    0.82 
   3   5 -10   11.57    1.19 
  -3   5 -10   11.27    1.30 
   3   5  -9    5.51    0.82 
  -3   5  -9    5.44    0.93 
   3   5  -9    6.34    0.60 
   3   5  -8   47.36    1.67 
   3   5  -8   49.49    2.37 
  -3   5  -8   47.12    2.58 
  -3   5  -7   15.47    1.46 
   3   5  -7   18.08    1.06 
   3   5  -7   17.18    1.39 
  -3   5  -6    5.71    0.89 
   3   5  -6    7.74    0.71 
   3   5  -6    7.52    0.92 
  -3  -5  -6    6.14    0.87 
   3   5  -5   30.17    1.81 
  -3  -5  -5   30.58    1.88 
  -3   5  -5   29.21    1.98 
   3   5  -5   29.00    1.38 
  -3   5  -4    1.36    0.50 
  -3  -5  -4    1.11    0.36 
   3   5  -4    1.12    0.28 
  -3   5  -4    1.15    0.35 
  -3  -5  -3    2.68    0.55 
  -3   5  -3    3.48    0.64 
  -3   5  -3    3.34    0.69 
   3   5  -3    3.87    0.53 
  -3   5  -2   42.50    2.23 
   3   5  -2   42.91    1.76 
  -3  -5  -2   43.70    2.17 
  -3   5  -1   30.13    1.88 
   3   5  -1   31.40    1.24 
   3   5  -1   30.25    1.51 
  -3  -5  -1   32.77    1.86 
   3   5   0    3.73    0.56 
  -3   5   0    4.83    0.78 
  -3  -5   0    3.27    0.62 
   3   5   0    4.50    0.47 
   3   5   1   30.98    1.59 
   3   5   1   30.27    1.17 
  -3  -5   1   30.84    1.79 
  -3   5   1   30.67    1.90 
  -3  -5   2   39.92    2.03 
   3   5   2   44.24    1.39 
   3   5   2   41.11    1.84 
  -3   5   2   43.96    2.28 
  -3  -5   3    3.17    0.61 
  -3   5   3    3.45    0.65 
   3   5   3    2.97    0.52 
   3   5   3    3.13    0.37 
  -3   5   4    1.34    0.44 
  -3  -5   4    1.63    0.40 
   3   5   4    0.60    0.17 
   3   5   5   29.40    1.13 
  -3  -5   5   28.05    1.73 
  -3   5   5   25.51    1.77 
  -3   5   6    7.61    0.99 
  -3  -5   6    7.24    0.91 
   3   5   6    6.96    0.56 
   3   5   7   19.05    1.23 
  -3  -5   7   20.09    1.49 
   3   5   7   18.77    0.93 
  -3   5   7   17.24    1.47 
  -3  -5   8   51.92    2.40 
   3   5   8   51.02    1.59 
   3   5   8   52.73    2.03 
  -3   5   8   50.72    2.55 
   3   5   9    5.72    0.55 
  -3  -5   9    5.83    0.83 
   3   5   9    5.50    0.64 
  -3   5   9    6.08    0.91 
  -3  -5  10   12.63    1.21 
   3   5  10   13.37    0.99 
  -3   5  10   11.48    1.25 
   3   5  10   12.25    0.83 
   3   5  11    3.30    0.50 
   3   5  11    3.35    0.46 
  -3  -5  11    3.91    0.69 
  -3   5  11    3.83    0.76 
   3   5  12    6.10    0.63 
  -3   5  12    6.45    0.96 
   3   5  13   21.46    1.19 
  -3   5  13   21.54    1.77 
  -3   5  14   24.20    0.97 
   3   5  14   24.60    1.32 
  -3   5  14   23.79    1.90 
   3   5  15    4.67    0.61 
  -3   5  15    4.98    0.38 
  -3   5  15    5.88    0.96 
  -3   5  16    0.15    0.32 
   3   5  16    0.02    0.16 
  -3   5  17    3.86    0.80 
   3   5  17    3.13    0.53 
  -3   5  18    3.64    0.80 
   3   5  18    3.93    0.60 
   3   5  19    0.62    0.28 
  -3   5  19    0.49    0.35 
   3   5  20    3.31    0.56 
  -3   5  20    3.29    0.84 
  -3   5  21    1.34    0.53 
  -3   5  22   14.95    1.71 
  -3   5  23   22.33    2.09 
  -3   5  24    1.76    0.60 
  -3   5  25    0.37    0.28 
  -3   5  26    2.39    0.74 
  -3   5  27    1.94    0.72 
   3   6 -26    1.06    0.57 
   3   6 -25    6.51    1.28 
   3   6 -24    2.25    0.75 
  -3   6 -23    4.36    1.05 
   3   6 -23    4.44    1.04 
   3   6 -22    1.58    0.58 
  -3   6 -22    0.87    0.50 
   3   6 -21   -0.09    0.36 
  -3   6 -21    0.75    0.52 
   3   6 -20    7.85    1.27 
  -3   6 -20    7.14    1.29 
   3   6 -19    5.05    0.97 
  -3   6 -19    6.47    1.24 
  -3   6 -18    4.32    1.00 
   3   6 -18    3.95    0.93 
   3   6 -17   17.82    1.79 
  -3   6 -17   18.30    1.96 
  -3   6 -16    7.58    1.27 
   3   6 -16    5.63    1.02 
   3   6 -15    0.31    0.25 
  -3   6 -15   -0.03    0.27 
   3   6 -14    2.60    0.71 
  -3   6 -14    2.44    0.70 
   3   6 -13    1.77    0.53 
  -3   6 -13    0.85    0.40 
   3   6 -12    0.35    0.32 
  -3   6 -12    0.24    0.23 
   3   6 -12    0.42    0.21 
   3   6 -11    4.19    0.82 
  -3   6 -11    3.33    0.79 
   3   6 -11    4.65    0.57 
   3   6 -10    7.10    1.04 
  -3   6 -10    9.15    1.28 
   3   6 -10    7.53    0.73 
  -3   6  -9    1.72    0.57 
   3   6  -9    1.61    0.38 
   3   6  -9    0.72    0.35 
  -3   6  -8    6.71    1.06 
   3   6  -8    6.46    0.70 
   3   6  -8    4.49    0.81 
   3   6  -7   15.09    1.09 
   3   6  -7   12.77    1.35 
  -3   6  -7   14.06    1.52 
  -3   6  -6    1.90    0.52 
   3   6  -6    2.78    0.50 
  -3   6  -6    1.56    0.57 
  -3   6  -5   58.66    2.87 
  -3   6  -5   61.37    3.15 
   3   6  -5   59.32    2.21 
  -3   6  -4   18.09    1.60 
   3   6  -4   18.12    1.25 
   3   6  -3   27.22    1.38 
  -3   6  -3   27.46    1.95 
  -3   6  -2    0.30    0.23 
   3   6  -2    0.29    0.21 
   3   6  -1    3.24    0.47 
  -3   6  -1    3.05    0.70 
   3   6   0    0.23    0.16 
  -3   6   0    0.25    0.24 
   3   6   1    4.71    0.55 
  -3   6   1    5.09    0.84 
   3   6   2    0.10    0.14 
  -3   6   2    0.15    0.27 
   3   6   3   27.57    1.28 
  -3   6   3   29.54    2.05 
   3   6   4   19.32    1.07 
  -3   6   4   16.54    1.53 
   3   6   5   61.14    1.89 
  -3   6   5   60.62    2.94 
  -3   6   6    2.56    0.59 
   3   6   6    2.50    0.40 
   3   6   7   15.53    1.22 
   3   6   7   14.73    0.94 
  -3   6   7   15.91    1.54 
   3   6   8    6.81    0.80 
  -3   6   8    5.54    0.93 
   3   6   8    6.90    0.66 
   3   6   9    1.09    0.32 
   3   6   9    0.89    0.27 
  -3   6   9    0.84    0.42 
   3   6  10    9.03    0.89 
   3   6  10    8.97    0.77 
  -3   6  10    8.17    1.13 
   3   6  11    5.25    0.61 
   3   6  11    3.92    0.57 
  -3   6  11    4.16    0.83 
   3   6  12    0.08    0.12 
   3   6  12    0.32    0.21 
  -3   6  12    0.66    0.36 
   3   6  13    0.98    0.32 
   3   6  13    1.36    0.34 
  -3   6  13    0.55    0.31 
   3   6  14    2.85    0.47 
  -3   6  14    2.46    0.68 
   3   6  15    0.99    0.33 
  -3   6  15   -0.16    0.24 
   3   6  16    6.06    0.74 
  -3   6  16    5.52    0.98 
  -3   6  17   17.10    1.76 
   3   6  17   15.49    1.19 
   3   6  18    3.70    0.62 
  -3   6  18    4.39    0.96 
   3   6  19    7.39    0.88 
  -3   6  19    3.94    0.90 
   3   6  20    6.57    0.85 
  -3   6  20    8.24    1.28 
  -3   6  21    0.44    0.47 
  -3   6  22    1.63    0.63 
  -3   6  23    5.40    1.07 
  -3   6  24    1.54    0.70 
  -3   6  25    5.84    1.18 
   3   7 -23    5.67    1.24 
   3   7 -22    4.27    1.03 
   3   7 -21    2.02    0.80 
   3   7 -20    6.92    1.30 
   3   7 -19    9.25    1.44 
  -3   7 -19    9.89    1.60 
   3   7 -18    2.57    0.85 
  -3   7 -18    2.43    0.88 
   3   7 -17    2.65    0.76 
  -3   7 -17    3.10    0.95 
   3   7 -16    5.36    1.11 
  -3   7 -16    4.34    1.04 
   3   7 -15    5.53    1.08 
  -3   7 -15    6.43    1.20 
   3   7 -14    4.43    0.93 
  -3   7 -14    3.75    0.96 
  -3   7 -13    3.45    0.91 
   3   7 -13    2.40    0.68 
   3   7 -12   23.93    2.12 
  -3   7 -12   26.74    2.43 
  -3   7 -11    2.92    0.83 
   3   7 -11    0.56    0.47 
  -3   7 -10   30.40    2.54 
   3   7 -10   26.88    2.20 
  -3   7  -9   34.07    2.66 
  -3   7  -8    8.49    1.25 
  -3   7  -8   11.88    1.55 
  -3   7  -7    5.81    0.99 
  -3   7  -7    7.86    1.30 
  -3   7  -6    1.57    0.59 
   3   7  -5   26.10    1.56 
  -3   7  -5   23.69    1.99 
  -3   7  -4    1.23    0.45 
   3   7  -4    1.32    0.38 
   3   7  -3    0.05    0.16 
  -3   7  -3    0.06    0.22 
  -3   7  -2   26.15    2.05 
   3   7  -2   29.40    1.58 
   3   7  -1   17.14    1.20 
  -3   7  -1   13.61    1.49 
   3   7   0    0.21    0.17 
  -3   7   0    0.18    0.32 
  -3   7   1   14.12    1.52 
   3   7   1   18.94    1.22 
   3   7   2   28.52    1.48 
  -3   7   2   26.01    2.06 
  -3   7   3    0.28    0.34 
   3   7   3   -0.02    0.17 
   3   7   4    1.54    0.36 
  -3   7   4    1.26    0.45 
   3   7   5   27.32    1.42 
  -3   7   5   21.56    1.90 
  -3   7   6    1.99    0.57 
   3   7   6    1.94    0.40 
   3   7   7    6.84    0.71 
  -3   7   7    5.22    0.95 
   3   7   8    8.46    0.98 
   3   7   8    9.46    0.85 
  -3   7   8    9.60    1.27 
   3   7   9   32.58    1.59 
  -3   7   9   26.27    2.13 
   3   7   9   27.27    1.71 
   3   7  10   33.24    1.65 
   3   7  10   31.84    1.82 
  -3   7  10   28.50    2.22 
   3   7  11    1.28    0.37 
  -3   7  11    1.17    0.52 
  -3   7  12   25.64    2.17 
   3   7  12   25.17    1.54 
  -3   7  13    2.97    0.80 
  -3   7  14    4.81    0.98 
  -3   7  15    5.54    1.04 
  -3   7  16    3.40    0.83 
  -3   7  17    3.20    0.77 
  -3   7  18    3.34    0.90 
  -3   7  19    8.57    1.37 
  -3   7  20    7.47    1.29 
  -3   7  21    1.78    0.61 
  -3   7  22    6.12    1.22 
   3   8 -18    0.68    0.53 
   3   8 -17    2.43    0.80 
   3   8 -16    3.84    1.05 
   3   8 -15    8.58    1.43 
   3   8 -14    7.97    1.40 
  -3   8 -14    8.85    1.58 
   3   8 -13    0.87    0.61 
  -3   8 -13    1.26    0.53 
  -3   8 -12    3.75    0.96 
  -3   8 -11    4.19    0.99 
  -3   8 -11    1.57    0.64 
  -3   8 -10    3.61    0.93 
  -3   8 -10    5.09    1.20 
  -3   8  -9   12.65    1.62 
  -3   8  -8    6.95    1.21 
   3   8  -8    6.48    0.91 
  -3   8  -7    1.72    0.56 
   3   8  -7    3.87    0.71 
  -3   8  -6    6.27    1.09 
   3   8  -6    7.34    0.94 
  -3   8  -5    1.42    0.58 
  -3   8  -4    1.36    0.60 
  -3   8  -3   14.21    1.65 
  -3   8  -2    0.43    0.35 
  -3   8  -1    6.75    1.16 
  -3   8   0   16.10    1.76 
  -3   8   1    6.95    1.15 
  -3   8   2    0.35    0.42 
  -3   8   3   12.61    1.58 
  -3   8   4    0.58    0.44 
  -3   8   5    1.94    0.69 
  -3   8   6    6.04    1.08 
  -3   8   7    2.33    0.72 
   3   8   8    6.41    0.90 
  -3   8   8    5.63    1.04 
   3   8   9   10.02    1.15 
  -3   8   9    8.64    1.32 
  -3   8  10    4.10    0.96 
  -3   8  11    1.89    0.68 
  -3   8  12    5.03    1.04 
  -3   8  13    2.49    0.78 
  -3   8  14    9.27    1.43 
  -3   8  15    8.64    1.36 
  -3   8  16    5.04    1.04 
  -3   8  17    2.08    0.68 
  -3   8  18   -0.01    0.33 
  -3   9  -9    3.39    0.92 
  -3   9  -8    5.32    1.10 
  -3   9  -7    1.67    0.74 
  -3   9  -6   27.66    2.50 
  -3   9  -5    3.28    0.87 
  -3   9  -4    5.03    1.09 
  -3   9  -3    0.45    0.38 
  -3   9  -2   -0.57    0.42 
  -3   9  -1    1.76    0.62 
  -3   9   0   10.63    1.54 
  -3   9   1    2.48    0.79 
  -3   9   2   -0.44    0.48 
  -3   9   3    0.41    0.32 
  -3   9   4    3.57    0.91 
  -3   9   5    3.97    0.97 
  -3   9   6   25.08    2.34 
  -3   9   7    0.72    0.75 
  -3   9   8    6.28    1.26 
  -3   9   9    5.76    1.14 
  -3   9  10    3.10    0.87 
  -3   9  11    4.39    1.04 
   4   0 -33    3.65    1.03 
   4   0 -32   12.21    1.66 
  -4   0 -31    4.49    1.07 
   4   0 -31    3.95    0.98 
  -4   0 -30    7.32    1.35 
   4   0 -30    5.62    1.09 
  -4   0 -29   19.79    2.07 
   4   0 -29   17.09    1.83 
  -4   0 -28   12.49    1.65 
   4   0 -28   11.34    1.44 
   4   0 -27    2.77    0.55 
  -4   0 -27    0.99    0.29 
  -4   0 -27    1.95    0.67 
   4   0 -27    1.52    0.59 
  -4   0 -26    8.18    0.91 
   4   0 -26    9.74    0.97 
  -4   0 -26    9.03    1.31 
   4   0 -26    7.80    1.15 
   4   0 -25    2.21    0.61 
  -4   0 -25    2.72    0.69 
   4   0 -25    1.84    0.46 
  -4   0 -25    1.36    0.40 
   4   0 -24    2.07    0.57 
   4   0 -24    1.09    0.38 
  -4   0 -24    1.42    0.58 
  -4   0 -24    2.06    0.46 
  -4   0 -23   36.71    1.89 
   4   0 -23   34.45    1.78 
   4   0 -23   38.67    2.34 
  -4   0 -22   29.39    2.12 
   4   0 -22   28.60    1.96 
   4   0 -22   27.40    1.55 
  -4   0 -22   26.36    1.60 
   4   0 -21    3.13    0.56 
  -4   0 -21    3.00    0.55 
   4   0 -21    1.86    0.53 
  -4   0 -21    2.52    0.64 
  -4   0 -20   46.24    2.09 
  -4   0 -20   46.26    2.50 
   4   0 -20   44.92    1.91 
   4   0 -20   45.48    2.32 
   4   0 -19    4.35    0.64 
  -4   0 -19    4.05    0.65 
  -4   0 -19    4.16    0.64 
  -4   0 -19    3.79    0.72 
   4   0 -19    4.27    0.73 
  -4   0 -18   37.06    1.84 
   4   0 -18   37.95    1.72 
  -4   0 -18   41.17    1.99 
   4   0 -18   38.50    2.01 
  -4   0 -18   39.87    2.19 
  -4   0 -17   12.21    1.18 
   4   0 -17   12.80    1.00 
  -4   0 -17   10.88    0.99 
  -4   0 -17   11.44    1.02 
   4   0 -17   11.69    1.09 
   4   0 -16   10.23    0.97 
  -4   0 -16   11.69    1.01 
  -4   0 -16   11.88    1.01 
  -4   0 -16   11.50    1.11 
   4   0 -16   12.35    0.97 
   4   0 -16   11.23    1.14 
   4   0 -15    4.16    0.57 
  -4   0 -15    3.13    0.54 
  -4   0 -15    4.99    0.72 
   4   0 -15    3.91    0.66 
   4   0 -15    4.12    0.62 
   4   0 -14  160.02    3.53 
  -4   0 -14  160.02    3.85 
   4   0 -14  166.64    4.09 
   4   0 -14  161.27    3.37 
  -4   0 -14  158.68    3.68 
   4   0 -13   58.55    2.05 
  -4   0 -13   59.37    2.22 
   4   0 -13   59.55    2.03 
  -4   0 -13   63.07    2.34 
   4   0 -13   62.91    2.43 
   4   0 -12   23.50    1.26 
  -4   0 -12   25.07    1.42 
   4   0 -12   24.45    1.48 
   4   0 -12   25.79    1.31 
  -4   0 -12   24.80    1.42 
  -4   0 -11   30.22    1.49 
   4   0 -11   27.02    1.27 
   4   0 -11   28.38    1.38 
  -4   0 -10  132.67    2.98 
   4   0 -10  135.86    2.98 
  -4   0  -9  186.16    3.34 
   4   0  -9  187.57    3.47 
   4   0  -9  183.61    3.67 
  -4   0  -8  143.54    2.79 
   4   0  -8  144.59    3.13 
   4   0  -8  139.74    2.95 
  -4   0  -7  123.79    2.45 
   4   0  -7  128.35    2.85 
   4   0  -7  130.82    2.87 
   4   0  -6   24.43    1.24 
   4   0  -6   23.97    1.19 
  -4   0  -6   27.07    1.07 
  -4   0  -5   70.13    1.60 
   4   0  -5   69.64    1.96 
  -4   0  -4  129.82    2.00 
   4   0  -4  123.20    2.53 
   4   0  -3    8.47    0.37 
  -4   0  -3    8.13    0.58 
  -4   0  -3    8.94    0.49 
   4   0  -3    9.26    0.67 
  -4   0  -2   52.54    1.44 
  -4   0  -2   51.67    1.04 
   4   0  -2   51.58    1.51 
   4   0  -1   68.52    1.69 
  -4   0  -1   69.50    1.08 
  -4   0  -1   69.21    1.67 
   4   0   0  264.55    1.75 
  -4   0   0  273.76    3.40 
  -4   0   1   69.93    1.72 
  -4   0   1   71.51    2.08 
   4   0   1   71.54    1.05 
  -4   0   2   53.73    1.80 
  -4   0   2   52.99    1.54 
   4   0   2   53.31    1.04 
   4   0   3    8.64    0.47 
  -4   0   3    8.87    0.74 
  -4   0   3    9.33    0.67 
   4   0   4  125.34    1.98 
  -4   0   4  122.39    2.69 
  -4   0   4  125.43    2.51 
  -4   0   5   70.61    2.05 
  -4   0   5   70.88    1.96 
  -4   0   6   24.89    1.20 
  -4   0   6   26.50    1.26 
  -4   0   7  125.38    2.78 
  -4   0   8  146.96    3.12 
  -4   0   9  181.54    3.59 
  -4   0  10  129.52    3.12 
  -4   0  11   28.54    1.51 
  -4   0  12   23.99    1.43 
  -4   0  13   59.66    2.30 
  -4   0  14  161.49    3.87 
  -4   0  15    3.04    0.57 
  -4   0  16   11.37    1.09 
  -4   0  17   11.15    1.12 
  -4   0  18   36.37    2.03 
  -4   0  19    5.49    0.85 
  -4   0  19    4.50    0.32 
  -4   0  20   43.22    2.31 
  -4   0  20   49.35    1.06 
  -4   0  21    2.02    0.22 
  -4   0  21    2.59    0.63 
  -4   0  22   27.13    1.94 
  -4   0  22   26.83    0.76 
  -4   0  23   38.11    2.35 
  -4   0  24    0.99    0.45 
  -4   0  25    2.67    0.70 
  -4   0  26    9.47    1.27 
   4   1 -33    0.27    0.44 
   4  -1 -32    4.29    1.02 
   4   1 -32    3.84    0.96 
   4   1 -31    1.44    0.48 
   4  -1 -31    0.99    0.50 
  -4  -1 -31    2.51    0.83 
  -4   1 -31    1.31    0.64 
   4   1 -30    0.72    0.46 
  -4   1 -30    0.13    0.27 
  -4  -1 -30    1.44    0.69 
  -4   1 -30    0.71    0.26 
   4  -1 -30    1.32    0.56 
   4   1 -29   18.28    1.51 
   4   1 -29   13.04    1.59 
  -4   1 -29   17.01    1.33 
  -4  -1 -29   16.34    1.87 
  -4   1 -29   15.34    1.84 
   4  -1 -29   17.16    1.86 
   4   1 -28   21.13    1.98 
   4   1 -28   22.71    1.65 
  -4  -1 -28   23.62    2.21 
  -4   1 -28   19.97    1.43 
   4  -1 -28   19.90    1.95 
  -4   1 -28   18.39    1.99 
  -4   1 -27    1.28    0.42 
   4   1 -27    1.54    0.59 
   4   1 -27    2.59    0.58 
   4  -1 -27    1.24    0.53 
  -4  -1 -27    1.74    0.66 
  -4   1 -27    0.96    0.49 
   4   1 -26    4.34    0.87 
  -4   1 -26    4.47    0.67 
   4   1 -26    5.64    0.82 
  -4   1 -26    7.36    1.17 
  -4  -1 -26    5.57    1.05 
   4  -1 -26    5.27    0.99 
   4  -1 -25    7.80    1.17 
  -4   1 -25    8.22    0.92 
   4   1 -25    8.89    1.18 
  -4   1 -25    9.69    1.35 
  -4  -1 -25    8.37    1.25 
   4   1 -24    2.60    0.66 
   4  -1 -24    3.43    0.75 
  -4   1 -24    3.43    0.61 
  -4  -1 -24    2.61    0.69 
  -4   1 -24    4.05    0.84 
  -4  -1 -23    0.65    0.40 
  -4   1 -23    0.18    0.25 
  -4  -1 -23    0.24    0.24 
   4   1 -23    0.02    0.23 
  -4   1 -23    0.73    0.40 
   4  -1 -23    0.39    0.27 
   4   1 -22   13.04    1.31 
   4  -1 -22   11.73    1.28 
  -4  -1 -22   11.59    1.07 
  -4   1 -22   12.06    1.12 
  -4  -1 -22   13.20    1.41 
   4  -1 -22   11.11    0.89 
  -4   1 -22   12.40    1.38 
  -4  -1 -21    7.22    1.05 
  -4   1 -21    8.19    0.94 
   4   1 -21    7.39    0.96 
   4  -1 -21    7.17    0.72 
   4  -1 -21    6.30    0.93 
  -4  -1 -21    5.57    0.75 
  -4   1 -21    6.72    0.99 
  -4  -1 -20    8.57    0.90 
   4   1 -20    8.59    1.01 
   4  -1 -20    7.25    0.72 
  -4   1 -20    8.20    0.92 
  -4  -1 -20    7.64    1.03 
  -4  -1 -20    8.41    0.97 
  -4   1 -20    7.92    1.06 
  -4  -1 -19   29.77    1.96 
   4   1 -19   32.14    1.87 
  -4   1 -19   31.97    1.76 
  -4  -1 -19   32.05    1.71 
  -4  -1 -19   34.13    1.82 
   4  -1 -19   32.56    1.47 
  -4   1 -19   31.83    2.06 
  -4  -1 -18    1.38    0.48 
  -4  -1 -18    0.64    0.31 
  -4   1 -18    0.72    0.27 
  -4  -1 -18    0.26    0.22 
   4   1 -18    0.75    0.36 
  -4   1 -18    0.94    0.37 
  -4  -1 -17   51.25    2.12 
  -4   1 -17   47.83    2.12 
  -4  -1 -17   46.85    1.98 
  -4  -1 -17   46.19    2.30 
  -4   1 -17   48.22    2.40 
   4   1 -17   50.19    2.20 
  -4  -1 -16    6.79    0.73 
   4   1 -16    7.78    0.93 
  -4   1 -16    5.44    0.72 
  -4  -1 -16    6.23    0.74 
   4   1 -16    5.95    0.74 
  -4  -1 -16    6.72    0.87 
  -4   1 -16    7.40    0.92 
  -4  -1 -15   15.23    1.04 
  -4   1 -15   13.91    1.12 
   4   1 -15   15.46    1.13 
   4   1 -15   16.08    1.29 
  -4  -1 -15   16.34    1.29 
  -4  -1 -15   15.49    1.15 
   4  -1 -15   16.77    1.38 
  -4   1 -15   15.02    1.26 
   4   1 -14   33.40    1.59 
  -4  -1 -14   36.97    1.75 
  -4  -1 -14   39.68    1.62 
   4   1 -14   34.72    1.83 
   4  -1 -14   36.64    1.99 
  -4   1 -14   39.26    1.96 
  -4  -1 -14   34.96    1.80 
  -4  -1 -13   12.01    0.98 
   4   1 -13   14.37    1.00 
   4   1 -13   15.32    1.18 
  -4  -1 -13   12.84    0.89 
   4  -1 -13   12.38    1.14 
  -4   1 -13   13.29    1.12 
  -4  -1 -13   12.67    1.05 
  -4  -1 -12    6.89    0.75 
   4   1 -12    6.74    0.73 
   4   1 -12    6.56    0.65 
  -4  -1 -12    6.08    0.59 
  -4   1 -12    6.59    0.76 
   4  -1 -12    6.59    0.81 
  -4  -1 -12    7.37    0.77 
  -4  -1 -11    1.71    0.32 
   4   1 -11    2.26    0.43 
  -4  -1 -11    2.43    0.45 
   4   1 -11    2.30    0.37 
  -4   1 -11    2.73    0.49 
  -4  -1 -11    2.09    0.41 
   4  -1 -11    3.31    0.56 
  -4  -1 -10   21.30    1.20 
   4   1 -10   24.70    1.12 
   4   1 -10   25.72    1.37 
  -4  -1 -10   26.71    1.10 
  -4   1 -10   24.31    1.34 
   4   1 -10   24.07    1.33 
   4   1  -9   26.50    1.08 
  -4  -1  -9   26.54    1.27 
   4   1  -9   24.84    1.34 
  -4   1  -9   27.42    1.37 
   4   1  -9   25.73    1.31 
  -4  -1  -8  110.45    2.44 
   4   1  -8  112.88    2.79 
   4   1  -8  108.04    2.57 
  -4   1  -8  109.59    2.64 
   4   1  -8  111.18    2.06 
   4   1  -7   18.15    1.12 
  -4  -1  -7   19.80    0.98 
  -4  -1  -7   18.17    1.13 
   4   1  -7   19.01    1.03 
   4   1  -7   18.91    0.78 
   4  -1  -7   19.83    1.22 
  -4   1  -7   18.53    1.05 
  -4  -1  -6   13.52    0.76 
  -4   1  -6   12.54    0.82 
   4   1  -6   12.58    0.58 
   4   1  -6   13.39    0.83 
   4   1  -6   11.84    0.90 
  -4  -1  -6   11.92    0.90 
   4  -1  -6   12.29    0.94 
  -4  -1  -5   48.52    1.32 
  -4   1  -5   47.14    1.53 
   4   1  -5   47.51    1.00 
  -4  -1  -5   48.28    1.76 
   4   1  -5   49.63    1.83 
   4   1  -5   48.97    1.50 
   4  -1  -5   51.75    1.85 
  -4   1  -4    7.34    0.58 
   4   1  -4    9.11    0.78 
  -4  -1  -4    9.08    0.53 
  -4  -1  -4    7.75    0.70 
  -4  -1  -4    7.56    0.70 
   4   1  -4    7.78    0.35 
   4   1  -4    7.97    0.58 
   4  -1  -4    8.76    0.76 
   4  -1  -3   13.52    0.90 
  -4  -1  -3   11.83    0.52 
  -4  -1  -3   12.11    0.54 
  -4  -1  -3   11.04    0.83 
  -4   1  -3   12.43    0.72 
  -4  -1  -3   11.63    0.84 
   4  -1  -3   12.57    0.68 
   4   1  -3   12.11    0.89 
   4   1  -3   13.19    0.70 
  -4  -1  -2   31.17    0.74 
   4  -1  -2   31.54    1.35 
  -4   1  -2   30.76    1.31 
  -4  -1  -2   32.19    1.35 
  -4  -1  -2   29.79    1.36 
   4   1  -2   31.06    1.42 
  -4  -1  -2   31.25    0.84 
   4  -1  -2   30.17    1.04 
  -4   1  -2   31.59    1.11 
   4   1  -2   31.34    1.00 
  -4   1  -1   79.23    2.10 
   4  -1  -1   79.86    2.10 
  -4  -1  -1   77.74    2.06 
  -4  -1  -1   75.55    2.15 
  -4   1  -1   77.33    1.68 
  -4  -1  -1   78.24    1.34 
   4   1  -1   78.42    2.25 
   4  -1  -1   77.65    1.63 
   4   1  -1   77.39    1.47 
   4   1   0    5.13    0.35 
   4  -1   0    4.97    0.41 
  -4  -1   0    4.83    0.52 
  -4  -1   0    4.98    0.36 
   4   1   0    4.63    0.54 
  -4   1   0    5.03    0.54 
   4  -1   1   76.99    1.66 
  -4  -1   1   75.11    1.94 
  -4  -1   1   75.75    1.45 
  -4   1   1   75.98    2.12 
  -4  -1   2   30.56    1.21 
   4  -1   2   30.20    1.06 
  -4  -1   2   32.30    1.00 
  -4   1   2   31.49    1.38 
  -4  -1   3   11.95    0.74 
  -4  -1   3   12.03    0.65 
   4  -1   3   11.98    0.70 
  -4   1   3   11.01    0.82 
  -4  -1   4    8.37    0.60 
  -4  -1   4    8.08    0.56 
  -4   1   4    8.66    0.73 
  -4   1   4    8.44    0.74 
   4  -1   4    7.99    0.60 
   4  -1   5   50.92    1.56 
  -4  -1   5   48.72    1.40 
  -4   1   5   46.63    1.67 
  -4  -1   5   49.22    1.46 
  -4   1   5   47.05    1.78 
  -4  -1   6   13.98    0.73 
   4  -1   6   13.61    0.84 
  -4  -1   6   13.58    0.80 
  -4   1   6   14.17    1.01 
  -4   1   6   13.89    0.90 
  -4  -1   7   18.96    0.82 
  -4   1   7   19.43    1.07 
  -4  -1   7   18.32    0.97 
   4  -1   7   19.46    1.07 
  -4   1   7   19.67    1.21 
  -4   1   8  105.80    2.45 
  -4  -1   8  109.24    1.89 
  -4  -1   8  111.19    2.51 
   4  -1   8  105.57    2.60 
  -4   1   8  108.29    2.90 
  -4   1   9   26.11    1.21 
   4  -1   9   26.95    1.37 
  -4   1   9   29.09    1.54 
  -4  -1   9   27.49    0.90 
  -4  -1   9   27.65    1.30 
  -4  -1  10   23.80    0.80 
  -4  -1  10   24.80    1.28 
   4  -1  10   23.07    1.32 
  -4   1  10   24.42    1.45 
  -4  -1  11    2.42    0.24 
  -4  -1  11    2.97    0.47 
  -4   1  11    1.79    0.42 
  -4  -1  12    7.23    0.38 
  -4  -1  12    7.18    0.74 
  -4   1  12    7.02    0.83 
   4  -1  13   13.56    1.14 
  -4  -1  13   11.66    0.43 
  -4   1  13   11.53    1.08 
  -4  -1  13   13.08    1.04 
  -4  -1  14   34.29    1.72 
   4  -1  14   33.68    1.85 
  -4   1  14   36.49    1.95 
  -4  -1  15   15.92    1.21 
  -4   1  15   15.84    1.32 
  -4  -1  16    6.94    0.84 
  -4   1  16    7.10    0.92 
  -4  -1  17   46.33    2.21 
  -4   1  17   49.06    2.41 
  -4  -1  18    0.81    0.39 
  -4   1  18    0.54    0.28 
  -4  -1  19   32.71    1.96 
  -4   1  19   34.59    2.11 
  -4  -1  20    7.11    0.95 
  -4   1  20    6.93    0.98 
  -4   1  21    7.07    1.00 
  -4   1  22   13.73    0.79 
  -4   1  22   10.55    1.25 
  -4   1  23    0.04    0.19 
  -4   1  23   -0.12    0.14 
  -4   1  24    2.47    0.62 
  -4   1  25    7.07    1.11 
  -4   1  26    5.37    1.00 
  -4   1  27    2.66    0.70 
  -4   1  28   21.34    2.01 
  -4   1  29   16.55    1.80 
  -4   1  30    1.68    0.62 
   4   2 -32    4.77    1.07 
   4  -2 -31    1.65    0.75 
  -4  -2 -31    3.19    0.92 
   4   2 -31    3.82    0.95 
  -4  -2 -30    6.64    1.25 
   4  -2 -30    4.98    1.07 
  -4   2 -30    3.50    0.95 
   4   2 -30    3.84    0.90 
  -4  -2 -29    4.94    1.07 
   4   2 -29    4.87    1.06 
  -4   2 -29    4.40    1.03 
  -4   2 -29    4.12    0.66 
   4  -2 -29    2.97    0.75 
   4  -2 -28    7.91    1.29 
  -4  -2 -28   10.36    1.50 
   4   2 -28    9.06    1.31 
  -4   2 -28   11.22    1.58 
  -4   2 -28   10.86    1.08 
  -4   2 -27    7.31    1.25 
  -4  -2 -27    5.53    1.07 
  -4   2 -27    5.77    0.78 
   4   2 -27    4.55    0.93 
   4  -2 -27    4.09    0.88 
  -4   2 -26    7.05    1.22 
   4   2 -26    7.42    1.15 
   4  -2 -26    4.60    0.93 
  -4   2 -26    6.92    0.87 
  -4  -2 -26    6.81    1.15 
  -4   2 -25   11.43    1.12 
  -4  -2 -25    9.74    1.34 
   4   2 -25   11.64    1.39 
  -4   2 -25   11.76    1.51 
  -4   2 -24    6.05    0.82 
   4   2 -24    6.60    1.02 
  -4   2 -24    6.06    1.09 
  -4  -2 -24    7.28    1.14 
  -4   2 -23    3.20    0.77 
  -4  -2 -23    2.18    0.72 
  -4   2 -23    3.21    0.62 
   4   2 -23    1.70    0.48 
  -4  -2 -22   16.01    1.60 
  -4   2 -22   15.33    1.59 
  -4   2 -22   14.61    1.25 
   4   2 -22   13.44    1.36 
  -4   2 -21    5.37    1.01 
  -4  -2 -21    4.99    0.91 
  -4  -2 -21    5.56    0.65 
  -4   2 -21    3.84    0.64 
   4   2 -21    5.22    0.83 
  -4   2 -20   12.12    1.13 
  -4  -2 -20   13.52    1.19 
  -4  -2 -20   11.19    1.26 
  -4  -2 -20   10.79    0.89 
  -4   2 -20   10.89    1.28 
   4   2 -20   12.87    1.25 
  -4   2 -19   30.28    1.76 
  -4  -2 -19   34.71    1.57 
  -4  -2 -19   35.24    2.16 
  -4  -2 -19   33.59    1.80 
  -4   2 -19   33.27    2.18 
   4   2 -19   33.35    1.96 
  -4  -2 -18   57.59    2.03 
  -4  -2 -18   55.35    2.64 
  -4  -2 -18   60.10    2.32 
  -4   2 -18   62.91    2.92 
   4   2 -18   55.87    2.44 
  -4  -2 -17    9.86    0.96 
  -4   2 -17    9.51    1.13 
  -4  -2 -17   10.66    0.88 
  -4  -2 -17    9.48    0.89 
   4   2 -17   11.42    1.09 
  -4  -2 -16   16.19    1.11 
  -4  -2 -16   13.48    0.97 
  -4  -2 -16   15.44    1.17 
  -4   2 -16   15.25    1.37 
   4   2 -16   13.29    1.20 
   4   2 -16   14.63    1.18 
  -4   2 -15    5.90    0.84 
  -4  -2 -15    6.47    0.67 
  -4  -2 -15    6.97    0.78 
  -4  -2 -15    7.29    0.73 
   4   2 -15    7.09    0.79 
   4   2 -15    6.77    0.82 
  -4  -2 -14   11.55    0.88 
  -4  -2 -14   10.22    0.92 
  -4   2 -14   11.60    1.12 
   4   2 -14   10.63    1.00 
  -4  -2 -14   11.32    0.85 
   4  -2 -14   10.47    1.12 
   4   2 -14   10.76    0.94 
  -4  -2 -13   16.50    1.04 
  -4  -2 -13   16.61    0.99 
   4   2 -13   15.39    1.16 
   4   2 -13   15.94    1.10 
   4  -2 -13   16.13    1.35 
  -4  -2 -13   15.75    1.12 
  -4   2 -13   16.82    1.32 
  -4   2 -12    1.87    0.45 
   4  -2 -12    2.18    0.48 
  -4  -2 -12    2.39    0.41 
   4   2 -12    2.35    0.41 
  -4  -2 -12    3.32    0.52 
  -4  -2 -12    2.63    0.39 
  -4   2 -11   21.54    1.42 
  -4  -2 -11   23.33    1.33 
   4   2 -11   22.36    1.19 
  -4  -2 -11   23.57    1.04 
   4  -2 -11   23.22    1.55 
  -4  -2 -11   21.97    1.19 
   4  -2 -10    5.89    0.76 
  -4  -2 -10    6.00    0.62 
  -4  -2 -10    5.08    0.62 
   4   2 -10    5.65    0.58 
  -4  -2 -10    5.01    0.45 
   4   2 -10    5.11    0.60 
  -4   2 -10    5.44    0.70 
   4   2  -9   16.71    0.94 
  -4   2  -9   16.22    1.17 
  -4  -2  -9   17.40    1.05 
  -4  -2  -9   16.50    0.75 
   4   2  -9   16.95    1.04 
   4  -2  -9   13.08    1.11 
  -4   2  -8   14.72    1.08 
   4   2  -8   14.80    0.84 
  -4  -2  -8   14.95    0.98 
  -4  -2  -8   15.12    0.65 
   4   2  -8   14.95    0.93 
   4   2  -7    1.35    0.26 
   4   2  -7    1.74    0.32 
  -4   2  -7    1.54    0.35 
  -4  -2  -7    1.36    0.18 
  -4  -2  -7    1.47    0.32 
  -4   2  -6   34.48    1.56 
  -4  -2  -6   35.04    1.48 
  -4  -2  -6   36.86    0.77 
   4   2  -6   32.60    1.23 
   4   2  -6   34.57    1.16 
   4   2  -5   21.23    0.93 
   4   2  -5   22.19    1.28 
  -4  -2  -5   19.31    1.10 
  -4  -2  -5   23.08    1.21 
   4   2  -5   19.12    0.81 
  -4   2  -5   21.74    1.21 
   4  -2  -4   71.33    2.11 
  -4  -2  -4   72.60    2.09 
   4   2  -4   72.95    1.52 
   4   2  -4   70.29    1.56 
   4   2  -4   74.09    2.32 
  -4   2  -4   69.58    2.12 
   4   2  -3    9.64    0.53 
   4   2  -3    9.90    0.84 
  -4  -2  -3    8.98    0.73 
   4  -2  -3    9.19    0.74 
  -4   2  -3   10.59    0.82 
  -4   2  -2   32.27    1.52 
   4  -2  -2   33.78    1.55 
   4   2  -2   32.53    1.53 
  -4  -2  -2   33.18    1.35 
   4   2  -2   31.64    0.86 
   4  -2  -2   34.45    1.42 
  -4   2  -2   33.08    1.40 
  -4   2  -1    6.44    0.69 
  -4  -2  -1    6.03    0.58 
   4   2  -1    6.40    0.68 
  -4   2  -1    6.57    0.62 
  -4  -2  -1    5.57    0.42 
   4   2  -1    5.53    0.31 
   4  -2  -1    5.84    0.58 
  -4   2   0   35.31    1.61 
   4   2   0   34.33    1.43 
  -4  -2   0   33.90    1.30 
  -4  -2   0   34.75    1.00 
   4   2   0   36.43    1.60 
   4  -2   0   35.07    1.42 
  -4  -2   1    5.59    0.39 
   4  -2   1    5.64    0.57 
  -4  -2   1    5.58    0.52 
   4   2   1    5.49    0.59 
   4   2   1    5.57    0.62 
  -4   2   1    5.70    0.66 
   4  -2   2   32.52    1.39 
  -4  -2   2   32.81    0.93 
   4   2   2   33.54    1.48 
   4   2   2   31.61    1.47 
  -4  -2   2   33.22    1.22 
  -4   2   2   33.27    1.59 
   4   2   3    9.40    0.80 
  -4  -2   3    9.55    0.51 
  -4  -2   3    9.90    0.65 
   4   2   3    8.60    0.76 
  -4   2   3    9.76    0.88 
   4  -2   3    9.38    0.76 
   4   2   4   70.00    2.23 
  -4  -2   4   69.07    1.64 
   4  -2   4   68.93    2.07 
   4   2   4   66.44    2.15 
  -4   2   4   68.85    2.35 
  -4  -2   4   69.91    1.45 
   4  -2   5   19.31    1.12 
  -4  -2   5   19.52    0.81 
   4   2   5   18.78    1.18 
  -4  -2   5   19.55    0.84 
  -4   2   5   19.64    1.27 
   4   2   6   31.41    1.56 
  -4  -2   6   35.17    1.15 
  -4  -2   6   34.49    1.06 
   4  -2   6   34.15    1.53 
  -4   2   6   32.46    1.65 
  -4  -2   7    1.49    0.26 
   4   2   7    1.89    0.41 
  -4  -2   7    1.59    0.22 
   4  -2   7    1.17    0.31 
  -4   2   7    2.09    0.45 
  -4   2   8   15.31    0.96 
   4   2   8   13.76    1.09 
  -4  -2   8   15.55    0.64 
  -4   2   8   14.89    1.18 
  -4  -2   8   13.72    0.80 
  -4  -2   9   16.16    0.92 
   4   2   9   17.98    1.25 
  -4   2   9   15.85    0.95 
  -4   2   9   17.25    1.28 
  -4  -2  10    5.67    0.58 
   4   2  10    6.78    0.78 
  -4   2  10    6.19    0.59 
  -4   2  10    5.63    0.75 
   4   2  11   22.96    1.48 
  -4  -2  11   23.28    1.22 
   4  -2  11   22.90    1.44 
  -4   2  11   24.64    1.59 
  -4   2  11   24.11    1.13 
  -4   2  12    2.47    0.54 
   4  -2  12    2.15    0.46 
   4   2  12    1.85    0.43 
   4   2  13   16.80    1.31 
  -4   2  13   17.45    1.38 
   4  -2  13   15.60    1.26 
   4   2  14    9.74    1.01 
  -4   2  14   11.09    1.14 
   4  -2  14   10.50    1.09 
   4   2  15    7.12    0.90 
   4  -2  15    6.88    0.90 
  -4   2  15    6.34    0.87 
  -4   2  16   12.77    1.29 
  -4   2  17    9.13    1.10 
  -4   2  18   60.88    2.89 
  -4   2  19   36.12    2.27 
  -4   2  20   11.32    1.31 
  -4   2  21    4.95    0.90 
  -4   2  22   14.91    1.53 
  -4   2  23    3.76    0.84 
  -4   2  24    6.06    1.04 
  -4   2  25   11.25    1.42 
  -4   2  26    8.28    1.24 
  -4   2  27    5.58    1.04 
  -4   2  28    7.64    1.25 
  -4   2  29    3.65    0.88 
  -4   2  30    5.19    1.04 
   4   3 -31    1.09    0.59 
   4   3 -30    0.14    0.38 
   4  -3 -30    0.69    0.36 
  -4  -3 -30   -0.28    0.45 
  -4   3 -29   10.34    1.62 
   4   3 -29    9.39    1.40 
  -4  -3 -29   13.29    1.78 
  -4   3 -28    1.27    0.56 
   4   3 -28    2.35    0.78 
  -4  -3 -28    1.41    0.74 
  -4   3 -27    4.43    1.00 
   4   3 -27    5.15    1.01 
  -4   3 -27    6.91    0.88 
  -4  -3 -27    7.59    1.27 
  -4   3 -26    7.61    1.30 
   4   3 -26    6.26    1.08 
  -4  -3 -26    8.16    1.30 
  -4   3 -26    7.56    0.93 
  -4   3 -25    5.83    1.10 
   4   3 -25    7.28    1.12 
  -4  -3 -25    5.32    1.01 
  -4   3 -25    6.68    0.88 
  -4  -3 -24   10.53    1.40 
  -4   3 -24    8.60    1.30 
   4   3 -24   10.46    1.35 
  -4   3 -24    7.39    0.92 
  -4   3 -23   11.54    1.16 
   4   3 -23   13.48    1.45 
  -4  -3 -23   13.59    1.54 
  -4   3 -23   14.70    1.69 
  -4   3 -22    4.67    0.92 
   4   3 -22    5.73    0.93 
  -4   3 -22    5.80    0.82 
  -4   3 -21    5.65    1.02 
   4   3 -21    4.12    0.80 
  -4  -3 -21    3.81    0.68 
   4   3 -20    3.67    0.73 
  -4  -3 -20    4.86    0.73 
  -4   3 -20    3.04    0.70 
  -4   3 -19   37.05    2.43 
   4   3 -19   40.88    2.25 
  -4  -3 -19   41.13    1.98 
   4   3 -18    1.03    0.43 
  -4  -3 -18    0.66    0.31 
  -4   3 -18    1.00    0.46 
  -4   3 -17   30.95    2.11 
  -4  -3 -17   31.87    1.62 
   4   3 -17   29.52    1.82 
  -4   3 -16   10.17    1.19 
   4   3 -16    9.89    1.05 
  -4  -3 -16   10.65    0.90 
   4   3 -16    9.37    1.01 
  -4   3 -15   20.42    1.65 
   4   3 -15   21.16    1.47 
  -4  -3 -15   22.08    1.24 
   4   3 -15   20.34    1.45 
  -4   3 -14   11.27    1.19 
   4   3 -14   12.21    1.08 
   4   3 -14   12.02    1.08 
  -4  -3 -14   12.26    0.87 
  -4   3 -13   38.15    2.14 
   4   3 -13   37.30    1.81 
  -4  -3 -13   40.33    1.49 
   4   3 -13   38.48    1.85 
   4   3 -12    8.26    0.83 
  -4  -3 -12    8.95    0.67 
  -4   3 -12    7.26    0.92 
   4   3 -11   61.95    2.20 
  -4   3 -11   63.93    2.66 
   4  -3 -11   62.82    2.71 
  -4  -3 -11   62.53    1.63 
   4   3 -10   23.64    1.33 
  -4   3 -10   25.14    1.66 
   4   3 -10   23.56    1.28 
  -4  -3 -10   24.90    0.95 
   4  -3 -10   26.85    1.75 
  -4   3  -9   25.03    1.60 
   4   3  -9   23.54    1.23 
  -4  -3  -9   22.07    0.81 
   4  -3  -9   23.72    1.60 
   4   3  -9   23.59    1.28 
   4  -3  -8    3.90    0.65 
   4   3  -8    3.59    0.49 
  -4   3  -8    2.74    0.53 
   4   3  -8    3.86    0.48 
  -4  -3  -8    3.16    0.28 
  -4  -3  -7    0.32    0.09 
   4  -3  -7    0.56    0.21 
   4   3  -7    0.51    0.19 
  -4   3  -7    0.75    0.29 
   4   3  -7    0.60    0.18 
   4   3  -7    0.83    0.23 
   4  -3  -6    6.66    0.80 
   4   3  -6    6.17    0.61 
   4   3  -6    6.24    0.57 
   4   3  -6    7.36    0.59 
  -4   3  -6    7.50    0.84 
   4   3  -5   35.55    1.19 
   4   3  -5   34.32    1.39 
  -4   3  -5   35.53    1.78 
   4   3  -5   35.58    1.39 
  -4   3  -4   43.21    1.93 
   4   3  -4   42.75    1.55 
   4   3  -4   44.13    1.55 
   4   3  -4   45.15    1.23 
  -4   3  -3   48.45    2.10 
   4   3  -3   53.61    1.78 
  -4   3  -3   48.20    2.02 
  -4   3  -2    0.15    0.17 
   4   3  -2    0.09    0.20 
   4   3  -2    0.37    0.09 
  -4  -3  -2    0.15    0.12 
  -4   3  -2    0.52    0.22 
  -4   3  -1  144.63    3.61 
   4   3  -1  156.32    3.52 
   4   3  -1  151.63    3.12 
  -4   3  -1  147.49    3.50 
  -4  -3  -1  150.31    2.81 
  -4   3   0    0.61    0.24 
  -4  -3   0    0.22    0.16 
   4   3   0    0.31    0.23 
   4   3   0    0.91    0.34 
   4   3   1  147.92    3.21 
   4   3   1  149.04    3.39 
  -4  -3   1  146.84    2.70 
  -4   3   1  143.70    3.64 
  -4   3   2    0.19    0.19 
  -4  -3   2    0.29    0.11 
   4   3   2    0.42    0.19 
  -4  -3   3   48.22    1.54 
   4   3   3   55.37    2.05 
   4   3   3   52.27    1.98 
  -4   3   3   51.31    2.21 
   4   3   4   44.15    1.81 
   4   3   4   48.21    1.96 
  -4   3   4   44.55    2.07 
  -4  -3   4   47.36    1.55 
   4   3   5   35.19    1.69 
   4   3   5   36.17    1.64 
  -4  -3   5   35.37    1.37 
   4   3   6    6.71    0.77 
  -4  -3   6    6.14    0.59 
   4   3   6    5.49    0.65 
  -4   3   6    6.25    0.80 
   4   3   7    0.09    0.16 
   4   3   7    0.39    0.22 
  -4  -3   7    0.38    0.18 
  -4   3   7    0.51    0.27 
   4  -3   7    0.60    0.25 
  -4  -3   8    3.46    0.48 
   4  -3   8    3.59    0.59 
   4   3   8    3.27    0.56 
  -4   3   8    3.45    0.61 
  -4  -3   9   21.62    1.21 
  -4   3   9   23.71    1.61 
   4  -3   9   23.98    1.57 
   4   3   9   22.80    1.47 
   4   3  10   25.23    1.58 
  -4   3  10   24.75    1.22 
  -4   3  10   27.70    1.78 
  -4  -3  10   23.80    1.30 
   4  -3  10   25.91    1.65 
   4  -3  11   65.81    2.67 
   4   3  11   65.05    2.57 
  -4  -3  11   62.29    2.19 
  -4   3  11   64.55    2.75 
  -4   3  11   60.94    1.84 
  -4   3  12    7.27    0.63 
  -4   3  12    8.88    1.05 
  -4  -3  12    8.62    0.84 
   4  -3  12    6.85    0.88 
   4  -3  13   41.13    2.20 
  -4   3  13   36.89    1.37 
  -4   3  13   37.87    2.19 
  -4  -3  13   37.45    1.81 
  -4   3  14   11.90    1.24 
  -4  -3  14   10.62    0.99 
  -4  -3  15   21.69    1.48 
  -4   3  15   18.95    1.59 
  -4   3  16   10.87    1.26 
  -4  -3  16    9.13    1.01 
  -4   3  17   30.43    2.08 
  -4   3  18    1.01    0.44 
  -4   3  19   40.03    2.47 
  -4   3  20    3.19    0.71 
  -4   3  21    3.98    0.83 
  -4   3  22    6.75    1.09 
  -4   3  23   13.54    1.56 
  -4   3  24    9.35    1.34 
  -4   3  25    8.20    1.27 
  -4   3  26    6.83    1.14 
  -4   3  27    7.54    1.21 
  -4   3  28    2.69    0.79 
  -4   3  29   12.67    1.64 
   4   4 -30    1.49    0.52 
   4   4 -29    4.46    1.04 
  -4  -4 -28    7.16    1.29 
   4   4 -28    9.17    1.43 
  -4   4 -27    1.62    0.69 
   4   4 -27    2.93    0.80 
  -4  -4 -27    1.81    0.61 
  -4   4 -26    0.37    0.21 
  -4   4 -26    0.55    0.43 
   4   4 -26    0.60    0.33 
  -4   4 -25    2.83    0.60 
  -4   4 -25    1.55    0.71 
   4   4 -25    1.45    0.54 
  -4   4 -24    2.08    0.74 
   4   4 -24    1.47    0.54 
   4   4 -23    3.54    0.80 
  -4   4 -23    2.30    0.83 
  -4   4 -22    1.93    0.69 
   4   4 -22    3.32    0.72 
  -4   4 -21    9.17    1.40 
   4   4 -21    6.35    1.02 
  -4   4 -20    0.70    0.41 
   4   4 -20    1.61    0.55 
  -4  -4 -20    1.83    0.50 
   4   4 -19    1.28    0.48 
  -4   4 -19    1.82    0.57 
  -4   4 -18    9.11    1.26 
   4   4 -18   10.37    1.21 
  -4  -4 -18    8.36    0.86 
  -4   4 -17    3.75    0.81 
   4   4 -17    4.40    0.77 
  -4  -4 -17    4.69    0.62 
  -4   4 -16    2.64    0.69 
   4   4 -16    1.90    0.50 
  -4  -4 -16    3.02    0.49 
   4   4 -15    1.09    0.42 
  -4   4 -15    1.15    0.48 
   4   4 -15    0.81    0.32 
  -4  -4 -15    1.46    0.35 
  -4  -4 -14    1.30    0.29 
   4   4 -14    1.03    0.38 
  -4   4 -14    2.12    0.61 
   4   4 -14    1.28    0.36 
  -4  -4 -13    2.08    0.34 
   4   4 -13    1.13    0.36 
  -4   4 -13    1.37    0.51 
   4   4 -13    1.45    0.39 
   4   4 -12   10.61    0.66 
   4   4 -12    9.11    0.89 
  -4  -4 -12   10.78    0.73 
   4   4 -12   11.67    1.09 
  -4   4 -12   10.68    1.22 
  -4   4 -11    4.47    0.75 
   4   4 -11    5.23    0.50 
   4   4 -11    4.54    0.67 
  -4  -4 -11    5.29    0.48 
   4   4 -10    8.05    0.63 
   4   4 -10    8.62    0.92 
  -4   4 -10    8.48    1.04 
  -4  -4 -10    8.52    0.56 
   4   4  -9    1.60    0.41 
  -4  -4  -9    1.28    0.20 
  -4   4  -9    1.11    0.41 
   4   4  -9    2.45    0.37 
   4   4  -9    1.52    0.37 
   4   4  -8   12.24    0.82 
   4  -4  -8   13.24    1.26 
   4   4  -8   12.94    1.06 
  -4   4  -8   12.47    1.23 
   4   4  -8   13.35    0.91 
   4   4  -7    4.54    0.62 
  -4   4  -7    4.15    0.71 
   4   4  -7    5.14    0.54 
   4   4  -7    5.14    0.56 
   4  -4  -7    3.24    0.62 
  -4   4  -6    4.95    0.78 
   4  -4  -6    6.05    0.84 
   4   4  -6    4.61    0.49 
   4   4  -6    4.80    0.55 
   4   4  -6    4.71    0.63 
   4  -4  -6    4.75    0.74 
   4   4  -5    8.31    0.61 
   4   4  -5    7.73    0.71 
   4  -4  -5    9.38    1.04 
   4   4  -5    8.28    0.82 
  -4   4  -5    8.62    0.99 
   4  -4  -4    3.16    0.59 
   4   4  -4    3.20    0.47 
  -4   4  -4    3.08    0.61 
  -4   4  -4    3.71    0.65 
   4   4  -4    3.98    0.39 
  -4  -4  -4    3.06    0.52 
  -4   4  -3    9.31    1.00 
   4   4  -3    9.37    0.55 
   4   4  -3    9.59    0.81 
  -4   4  -3    8.47    0.97 
  -4  -4  -3   10.08    0.92 
   4  -4  -3    8.94    0.99 
  -4   4  -2   10.31    1.06 
   4   4  -2    9.27    0.81 
   4   4  -2   10.75    0.54 
  -4   4  -2   10.00    1.05 
  -4  -4  -2    9.13    0.86 
   4  -4  -2    9.22    1.00 
  -4   4  -1    7.56    0.91 
   4   4  -1    6.55    0.39 
   4  -4  -1    6.54    0.85 
   4   4  -1    6.90    0.38 
   4   4  -1    6.33    0.70 
  -4  -4  -1    6.76    0.73 
  -4   4   0   11.28    1.12 
   4   4   0   11.57    0.45 
   4   4   0   13.05    0.44 
   4   4   0   13.67    1.03 
  -4  -4   0   13.47    1.01 
   4  -4   0   13.78    1.21 
  -4   4   1    6.79    0.87 
   4  -4   1    7.03    0.87 
  -4  -4   1    6.29    0.69 
   4   4   1    7.20    0.76 
  -4  -4   2    9.42    0.84 
   4  -4   2   10.06    1.04 
   4   4   2   10.87    0.95 
   4   4   2    8.93    0.92 
  -4   4   2   10.20    1.08 
   4  -4   3    8.54    0.96 
  -4  -4   3    9.85    0.85 
   4   4   3    9.30    0.90 
   4   4   3    9.16    0.88 
  -4   4   3    8.49    0.99 
  -4   4   4    3.72    0.65 
   4   4   4    4.59    0.63 
   4   4   4    4.01    0.61 
   4  -4   4    3.27    0.63 
  -4  -4   4    3.33    0.50 
   4  -4   5    8.43    0.97 
   4   4   5    8.43    0.84 
  -4  -4   5    8.20    0.79 
  -4   4   5    8.20    0.99 
   4   4   5    8.13    0.87 
  -4   4   6    5.43    0.80 
   4  -4   6    4.79    0.74 
   4   4   6    5.13    0.69 
  -4  -4   6    5.16    0.64 
   4   4   6    5.73    0.70 
   4  -4   7    3.99    0.68 
   4   4   7    3.64    0.55 
   4   4   7    4.13    0.65 
  -4  -4   7    4.15    0.59 
  -4   4   7    3.31    0.65 
   4   4   8   13.46    1.06 
   4  -4   8   12.42    1.22 
  -4  -4   8   13.08    1.04 
  -4   4   8   12.09    1.23 
   4  -4   9    1.21    0.41 
   4   4   9    0.72    0.24 
  -4  -4   9    1.38    0.36 
  -4   4   9    1.20    0.40 
  -4  -4  10    7.53    0.84 
  -4   4  10    7.48    0.99 
  -4  -4  11    4.00    0.61 
  -4   4  11    5.24    0.89 
  -4  -4  12    9.82    1.00 
  -4   4  12   10.81    0.81 
  -4   4  12   10.41    1.21 
  -4   4  13    1.79    0.33 
  -4  -4  13    1.51    0.42 
  -4   4  13    1.75    0.53 
  -4  -4  14    2.20    0.52 
  -4   4  14    1.43    0.26 
  -4   4  14    1.42    0.48 
  -4  -4  15    0.63    0.26 
  -4   4  15    0.99    0.22 
  -4   4  15    0.99    0.49 
  -4   4  16    2.02    0.59 
  -4   4  17    4.93    0.89 
  -4   4  18   10.54    1.30 
  -4   4  19    1.82    0.58 
  -4   4  20    1.81    0.57 
  -4   4  21    6.06    1.05 
  -4   4  22    3.45    0.82 
  -4   4  23    3.71    0.88 
  -4   4  24    1.52    0.60 
  -4   4  25    1.58    0.54 
  -4   4  26    0.34    0.29 
  -4   4  27    2.28    0.79 
  -4   4  28    9.50    1.47 
   4   5 -28    3.52    0.99 
   4   5 -27    1.67    0.71 
   4   5 -26    3.11    0.85 
   4   5 -25    3.45    0.85 
  -4   5 -25    2.96    0.95 
  -4   5 -24    5.51    1.20 
   4   5 -24    3.28    0.84 
   4   5 -23   11.47    1.53 
  -4   5 -23   10.92    1.60 
   4   5 -22    2.33    0.76 
  -4   5 -22    1.59    0.69 
  -4   5 -21   11.94    1.65 
   4   5 -21    8.61    1.24 
   4   5 -20    1.07    0.46 
  -4   5 -20    1.16    0.59 
  -4   5 -19   13.26    1.67 
   4   5 -19   10.12    1.30 
  -4   5 -18   13.55    1.65 
   4   5 -18    9.14    1.20 
   4   5 -17    7.52    1.08 
  -4   5 -17    6.93    1.14 
   4   5 -16    4.44    0.82 
  -4   5 -16    6.38    1.20 
   4   5 -15   25.15    1.87 
  -4   5 -15   30.46    2.31 
  -4  -5 -15   28.91    1.41 
  -4  -5 -14    4.07    0.52 
   4   5 -14    3.26    0.67 
  -4   5 -14    2.48    0.68 
   4   5 -14    2.80    0.58 
   4   5 -14    3.18    0.40 
  -4  -5 -13    1.15    0.26 
   4   5 -13    0.97    0.39 
  -4   5 -13    0.58    0.36 
   4   5 -13    1.29    0.28 
   4   5 -13    1.25    0.37 
  -4  -5 -12   12.84    0.80 
   4   5 -12   13.13    1.12 
   4   5 -12   11.78    0.82 
   4   5 -12   13.21    1.29 
  -4   5 -12   14.17    1.52 
   4   5 -11   17.45    1.03 
   4   5 -11   17.27    1.24 
   4   5 -11   19.07    1.53 
  -4   5 -11   18.19    1.70 
   4   5 -10   12.16    0.89 
   4   5 -10   11.38    1.16 
  -4   5 -10   13.07    1.42 
   4   5 -10    9.97    0.90 
   4   5  -9   25.66    1.31 
   4   5  -9   26.18    1.75 
   4   5  -8   13.17    0.95 
   4   5  -8   12.29    1.18 
  -4   5  -8   15.28    1.49 
  -4   5  -7    4.46    0.81 
   4   5  -7    5.59    0.64 
   4   5  -7    5.69    0.60 
   4   5  -7    7.15    0.91 
   4   5  -6   23.42    1.33 
   4   5  -6   26.67    1.22 
  -4  -5  -6   25.92    1.76 
  -4   5  -6   26.37    1.94 
  -4   5  -5   41.63    2.35 
   4   5  -5   42.33    1.46 
   4   5  -5   38.40    1.72 
  -4   5  -5   38.50    2.31 
  -4  -5  -5   39.30    2.10 
  -4   5  -4   13.81    1.36 
   4   5  -4   14.50    1.07 
   4   5  -4   14.17    0.82 
  -4   5  -4   10.44    1.23 
  -4  -5  -4   12.84    1.19 
  -4   5  -3   20.75    1.67 
   4   5  -3   22.37    0.95 
   4   5  -3   21.18    1.32 
  -4   5  -3   18.29    1.58 
  -4  -5  -3   20.40    1.48 
  -4  -5  -2    3.46    0.61 
  -4   5  -2    4.64    0.76 
   4   5  -2    3.41    0.37 
   4   5  -2    3.27    0.54 
  -4   5  -1   34.63    2.11 
   4   5  -1   34.27    1.74 
  -4  -5  -1   35.92    1.92 
   4   5  -1   36.20    1.14 
   4   5   0   20.00    1.35 
  -4   5   0   19.55    1.60 
   4   5   0   21.41    0.83 
  -4  -5   0   21.51    1.47 
   4   5   1   34.06    1.78 
   4   5   1   35.11    0.98 
  -4   5   1   34.94    2.14 
  -4  -5   1   35.33    1.88 
  -4   5   2    4.51    0.81 
  -4  -5   2    3.50    0.61 
   4   5   2    3.36    0.29 
  -4  -5   3   21.86    1.48 
   4   5   3   19.21    1.39 
   4   5   3   20.25    0.65 
  -4   5   3   20.66    1.68 
   4   5   4   14.29    1.19 
  -4  -5   4   13.54    1.17 
   4   5   4   15.15    0.54 
  -4   5   4   13.62    1.38 
  -4  -5   5   38.61    1.98 
  -4   5   5   41.32    2.37 
   4   5   5   38.03    0.84 
   4   5   5   39.86    1.98 
   4   5   6   23.15    0.69 
   4   5   6   26.11    1.59 
  -4  -5   6   24.79    1.60 
  -4   5   6   24.84    1.85 
   4   5   7    4.68    0.33 
  -4  -5   7    5.17    0.73 
   4   5   7    5.92    0.76 
  -4   5   7    5.41    0.87 
   4   5   8   13.33    1.11 
   4   5   8   12.76    0.58 
  -4  -5   8   11.34    1.09 
  -4   5   8   12.45    1.34 
   4   5   9   26.33    1.55 
   4   5   9   26.21    0.89 
  -4  -5   9   27.16    1.71 
  -4   5   9   25.33    1.93 
   4   5  10   11.04    1.00 
   4   5  10   12.14    0.65 
  -4   5  10   11.50    1.32 
  -4  -5  10   11.98    1.16 
   4   5  11   17.43    0.83 
  -4   5  11   17.05    1.62 
  -4  -5  11   17.59    1.42 
  -4   5  12   13.67    1.47 
  -4   5  13    0.77    0.44 
  -4   5  14    3.44    0.43 
  -4   5  14    2.96    0.70 
  -4   5  15   29.61    1.19 
  -4   5  15   29.21    2.23 
  -4   5  16    7.20    1.13 
  -4   5  17    6.66    1.08 
  -4   5  18   10.52    1.40 
  -4   5  19   12.34    1.53 
  -4   5  20    1.84    0.66 
  -4   5  21    9.57    1.36 
  -4   5  22    0.88    0.63 
  -4   5  23   15.29    1.76 
  -4   5  24    2.87    0.85 
  -4   5  25    3.31    0.90 
  -4   5  26    2.31    0.76 
   4   6 -25    6.60    1.24 
   4   6 -24    3.45    0.92 
   4   6 -23    3.00    0.82 
  -4   6 -22    3.55    0.96 
   4   6 -22    5.22    1.09 
   4   6 -21    7.06    1.25 
  -4   6 -21    7.56    1.38 
   4   6 -20    9.05    1.33 
  -4   6 -20    8.75    1.45 
   4   6 -19   14.90    1.69 
  -4   6 -19   17.07    2.00 
   4   6 -18   17.40    1.80 
  -4   6 -18   21.41    2.19 
   4   6 -17    5.65    1.02 
  -4   6 -17    5.36    1.13 
   4   6 -16   10.92    1.39 
  -4   6 -16   13.26    1.68 
   4   6 -15    8.48    1.18 
  -4   6 -15    8.99    1.39 
   4   6 -14   40.98    2.55 
  -4   6 -14   35.43    2.66 
  -4   6 -13   10.71    1.47 
   4   6 -13   12.59    1.43 
   4   6 -12    1.88    0.52 
  -4   6 -12    1.42    0.63 
  -4   6 -11    9.24    1.31 
   4   6 -11    9.85    0.99 
   4   6 -11    9.41    1.19 
  -4   6 -10   24.29    2.09 
   4   6 -10   21.18    1.30 
   4   6 -10   23.47    1.44 
   4   6 -10   21.29    1.75 
  -4   6  -9    6.06    1.07 
   4   6  -9    5.75    0.70 
   4   6  -9    5.95    0.73 
   4   6  -9    4.60    0.82 
  -4   6  -8    2.41    0.65 
   4   6  -8    1.86    0.40 
   4   6  -8    2.71    0.49 
  -4   6  -7    2.65    0.71 
   4   6  -7    3.93    0.61 
  -4   6  -7    3.76    0.84 
  -4   6  -6    2.53    0.66 
   4   6  -6    1.82    0.43 
  -4   6  -6    1.15    0.47 
  -4   6  -5   15.58    1.55 
  -4   6  -5   16.75    1.69 
  -4   6  -4   17.41    1.64 
  -4   6  -3   17.44    1.64 
   4   6  -3   20.57    1.09 
  -4   6  -2   17.93    1.66 
   4   6  -2   19.27    1.02 
  -4   6  -1    9.79    1.24 
   4   6  -1   11.17    0.75 
  -4   6   0  117.76    4.25 
   4   6   0  113.29    2.30 
  -4   6   1    9.15    1.20 
   4   6   1   10.90    0.68 
   4   6   2   19.29    0.88 
  -4   6   2   19.25    1.72 
   4   6   3   18.40    0.83 
  -4   6   3   18.77    1.74 
   4   6   4   15.47    1.33 
   4   6   4   15.19    0.74 
  -4   6   4   17.77    1.67 
   4   6   5   14.34    1.27 
  -4   6   5   15.79    1.59 
   4   6   5   17.26    0.77 
  -4   6   6    0.71    0.38 
   4   6   6    1.35    0.42 
   4   6   6    1.43    0.22 
   4   6   7    3.46    0.35 
   4   6   7    3.43    0.62 
  -4   6   7    3.24    0.73 
   4   6   8    2.31    0.50 
   4   6   8    2.58    0.31 
  -4   6   8    1.88    0.61 
   4   6   9    3.93    0.66 
   4   6   9    5.31    0.45 
  -4   6   9    6.53    1.06 
   4   6  10   22.17    0.96 
   4   6  10   20.54    1.45 
  -4   6  10   22.02    1.94 
   4   6  11   11.65    0.73 
   4   6  11   14.96    1.23 
  -4   6  11   11.65    1.42 
   4   6  12    2.16    0.48 
   4   6  12    2.02    0.33 
  -4   6  12    1.24    0.53 
   4   6  13   13.51    0.86 
  -4   6  13   13.21    1.54 
  -4   6  14   38.49    2.66 
  -4   6  15   10.91    1.44 
  -4   6  16   14.26    1.63 
  -4   6  17    4.60    0.99 
  -4   6  18   18.14    1.92 
  -4   6  19   14.89    1.76 
  -4   6  20    9.78    1.46 
  -4   6  21    7.04    1.26 
  -4   6  22    6.20    1.20 
  -4   6  23    2.05    0.71 
   4   7 -22    1.09    0.63 
   4   7 -21    3.18    0.88 
   4   7 -20    7.69    1.34 
   4   7 -19    2.74    0.86 
   4   7 -18   23.67    2.21 
  -4   7 -18   19.91    2.26 
   4   7 -17    0.21    0.50 
  -4   7 -17    1.18    0.62 
   4   7 -16    1.72    0.65 
  -4   7 -16    2.75    0.79 
   4   7 -15    2.19    0.69 
  -4   7 -15    0.99    0.58 
  -4   7 -14   -0.03    0.28 
   4   7 -14    0.20    0.31 
  -4   7 -13    4.28    0.99 
   4   7 -13    3.44    0.80 
  -4   7 -12    7.18    1.30 
   4   7 -12    8.48    1.27 
   4   7 -11    6.01    1.10 
  -4   7 -11    4.92    1.06 
  -4   7 -10    1.52    0.55 
  -4   7  -9    4.07    0.91 
  -4   7  -9    4.72    1.03 
  -4   7  -8    2.89    0.82 
  -4   7  -8    1.64    0.67 
  -4   7  -7   13.95    1.63 
  -4   7  -6    4.59    0.93 
   4   7  -6    4.32    0.61 
  -4   7  -5    2.49    0.72 
   4   7  -5    2.15    0.43 
   4   7  -4    5.93    0.67 
  -4   7  -4    5.02    0.94 
   4   7  -3    2.11    0.42 
  -4   7  -3    1.96    0.65 
   4   7  -2   12.78    0.93 
  -4   7  -2   15.16    1.64 
   4   7  -1    1.92    0.37 
  -4   7  -1    1.42    0.62 
  -4   7   0    9.30    1.29 
   4   7   0    6.81    0.64 
  -4   7   1    1.41    0.51 
   4   7   1    2.06    0.35 
  -4   7   2   12.12    1.48 
  -4   7   3    1.42    0.57 
  -4   7   4    5.62    0.97 
  -4   7   5    3.38    0.83 
   4   7   5    2.14    0.56 
  -4   7   6    3.59    0.83 
   4   7   6    2.78    0.63 
   4   7   7   14.74    1.40 
  -4   7   7   14.40    1.64 
   4   7   8    1.63    0.46 
  -4   7   8    1.06    0.55 
  -4   7   9    5.04    0.99 
   4   7   9    4.16    0.74 
   4   7  10    1.05    0.38 
  -4   7  10    1.18    0.58 
   4   7  11    5.86    0.84 
  -4   7  11    5.21    1.02 
   4   7  12    8.94    1.00 
  -4   7  12   10.35    1.46 
  -4   7  13    4.60    0.98 
  -4   7  14   -0.01    0.51 
  -4   7  15    1.73    0.69 
  -4   7  16    2.33    0.71 
  -4   7  17    0.58    0.47 
  -4   7  18   22.85    2.26 
  -4   7  19    1.47    0.66 
  -4   7  20    7.07    1.30 
   4   8 -17    1.11    0.57 
   4   8 -16    3.24    0.93 
   4   8 -15    3.86    1.00 
  -4   8 -13   12.94    1.74 
  -4   8 -12    6.84    1.26 
  -4   8 -12    4.16    1.20 
  -4   8 -11    0.07    0.28 
  -4   8 -11    0.99    0.60 
  -4   8 -10    7.21    1.26 
  -4   8  -9    4.98    1.06 
  -4   8  -8   16.17    1.86 
  -4   8  -7    8.37    1.38 
  -4   8  -6   -0.17    0.27 
  -4   8  -5    3.33    0.85 
  -4   8  -4   33.89    2.65 
  -4   8  -3    6.50    1.18 
  -4   8  -2    4.15    0.97 
  -4   8  -1    7.85    1.32 
  -4   8   0    6.33    1.16 
  -4   8   1    8.03    1.28 
  -4   8   2    1.98    0.68 
  -4   8   3    5.85    1.09 
  -4   8   4   30.67    2.52 
  -4   8   5    3.49    0.85 
   4   8   5    3.44    0.79 
   4   8   6    1.12    0.49 
  -4   8   6    0.01    0.40 
   4   8   7    7.83    1.08 
  -4   8   7    9.09    1.39 
   4   8   8    9.50    1.17 
  -4   8   8   12.83    1.62 
   4   8   9    3.96    0.79 
  -4   8   9    3.37    0.88 
  -4   8  10    9.81    1.43 
  -4   8  11    1.01    0.47 
  -4   8  12    7.68    1.30 
  -4   8  13   10.49    1.56 
  -4   8  14   27.42    2.50 
  -4   8  15    4.39    1.05 
  -4   8  16    5.29    1.14 
  -4   9  -4    1.00    0.54 
  -4   9  -3    1.31    0.60 
  -4   9  -2    1.49    0.63 
  -4   9  -1   20.16    2.18 
  -4   9   0    7.72    1.36 
  -4   9   1   20.34    2.19 
  -4   9   2    0.07    0.37 
  -4   9   3    0.71    0.42 
  -4   9   4    0.30    0.47 
   4   9   4    1.25    0.62 
   4   9   5    8.32    1.24 
  -4   9   5   10.95    1.62 
  -4   9   6    8.13    1.44 
  -4   9   7    2.33    0.81 
   5   0 -32   -0.08    0.44 
   5   0 -31   -0.17    0.34 
  -5   0 -31    0.42    0.54 
  -5   0 -30    0.38    0.33 
   5   0 -30    0.04    0.41 
  -5   0 -29   -0.27    0.28 
   5   0 -29    0.36    0.35 
  -5   0 -29    0.04    0.23 
  -5   0 -28    0.03    0.38 
  -5   0 -28    0.71    0.36 
   5   0 -28   -0.14    0.33 
   5   0 -27    0.42    0.22 
  -5   0 -27   -0.10    0.26 
   5   0 -27   -0.12    0.24 
  -5   0 -26    0.64    0.35 
   5   0 -26    0.26    0.21 
  -5   0 -26    0.06    0.21 
   5   0 -26    0.20    0.22 
  -5   0 -25   -0.17    0.33 
   5   0 -25    0.02    0.15 
  -5   0 -25    0.22    0.21 
   5   0 -25    0.33    0.36 
   5   0 -24    0.23    0.31 
  -5   0 -24    0.25    0.37 
  -5   0 -24    0.02    0.21 
   5   0 -24    0.21    0.21 
   5   0 -23   -0.02    0.16 
  -5   0 -23    0.01    0.17 
   5   0 -23    0.28    0.25 
   5   0 -22   -0.20    0.20 
   5   0 -22    0.17    0.20 
  -5   0 -22   -0.05    0.18 
  -5   0 -21    0.11    0.25 
   5   0 -21   -0.12    0.23 
   5   0 -21    0.01    0.13 
  -5   0 -21    0.10    0.14 
  -5   0 -20    0.12    0.25 
   5   0 -20   -0.07    0.18 
  -5   0 -20   -0.08    0.18 
   5   0 -20    0.09    0.25 
   5   0 -19    0.22    0.22 
   5   0 -19    0.64    0.33 
  -5   0 -19    0.49    0.36 
  -5   0 -19   -0.14    0.18 
  -5   0 -18    0.17    0.23 
   5   0 -18    0.22    0.25 
  -5   0 -18    0.01    0.21 
  -5   0 -18    0.20    0.17 
   5   0 -18   -0.11    0.17 
  -5   0 -17   -0.25    0.25 
   5   0 -17    0.26    0.19 
  -5   0 -17    0.08    0.23 
   5   0 -17    0.09    0.18 
   5   0 -16    0.25    0.18 
  -5   0 -16    0.47    0.29 
  -5   0 -16    0.14    0.15 
   5   0 -16    0.05    0.15 
   5   0 -15    0.07    0.15 
  -5   0 -15    0.07    0.25 
   5   0 -15    0.06    0.11 
  -5   0 -15   -0.07    0.17 
   5   0 -15   -0.22    0.24 
   5   0 -14   -0.18    0.17 
  -5   0 -14   -0.04    0.14 
   5   0 -14    0.30    0.19 
  -5   0 -14    0.04    0.15 
   5   0 -14   -0.05    0.15 
  -5   0 -13    0.22    0.16 
   5   0 -13   -0.09    0.13 
   5   0 -13   -0.01    0.13 
  -5   0 -13    0.12    0.13 
   5   0 -13    0.46    0.23 
  -5   0 -12   -0.15    0.19 
   5   0 -12   -0.02    0.16 
  -5   0 -12    0.10    0.12 
   5   0 -12    0.06    0.11 
   5   0 -12    0.12    0.16 
   5   0 -11    0.01    0.10 
  -5   0 -11    0.08    0.16 
   5   0 -11    0.01    0.13 
  -5   0 -11    0.44    0.27 
   5   0 -11    0.13    0.19 
  -5   0 -10    0.09    0.15 
   5   0 -10    0.04    0.16 
   5   0 -10    0.33    0.16 
  -5   0 -10   -0.04    0.15 
  -5   0  -9    0.06    0.12 
   5   0  -9   -0.22    0.20 
  -5   0  -9    0.03    0.11 
   5   0  -9    0.23    0.15 
  -5   0  -8    0.15    0.16 
   5   0  -7   -0.38    0.19 
  -5   0  -7    0.01    0.11 
   5   0  -6    0.05    0.09 
  -5   0  -6    0.08    0.08 
   5   0  -5    0.11    0.13 
  -5   0  -5   -0.04    0.10 
   5   0  -4   -0.06    0.11 
  -5   0  -4    0.07    0.06 
  -5   0  -4    0.07    0.09 
   5   0  -4    0.01    0.03 
   5   0  -3    0.11    0.13 
  -5   0  -3   -0.03    0.10 
   5   0  -3    0.06    0.05 
  -5   0  -3    0.01    0.05 
  -5   0  -2    0.02    0.09 
   5   0  -2   -0.06    0.12 
  -5   0  -2    0.00    0.04 
  -5   0  -1    0.04    0.11 
   5   0  -1    0.16    0.11 
  -5   0  -1    0.04    0.04 
  -5   0   0    0.15    0.11 
   5   0   0    0.12    0.06 
  -5   0   1   -0.01    0.11 
   5   0   1    0.00    0.03 
  -5   0   2   -0.10    0.14 
  -5   0   2    0.01    0.09 
  -5   0   3    0.07    0.21 
  -5   0   3   -0.21    0.13 
  -5   0   4    0.15    0.19 
  -5   0   4    0.00    0.15 
  -5   0   5    0.20    0.19 
  -5   0   5    0.17    0.11 
  -5   0   6   -0.08    0.11 
  -5   0   6    0.08    0.14 
  -5   0   7   -0.10    0.18 
  -5   0   8   -0.18    0.17 
  -5   0   9    0.04    0.16 
  -5   0  10    0.02    0.15 
  -5   0  11    0.15    0.19 
  -5   0  12    0.13    0.23 
  -5   0  13   -0.16    0.23 
  -5   0  14   -0.05    0.24 
  -5   0  15   -0.13    0.14 
  -5   0  16   -0.52    0.27 
  -5   0  17    0.10    0.16 
  -5   0  18   -0.12    0.20 
  -5   0  19    0.46    0.24 
  -5   0  20    0.03    0.22 
  -5   0  21    0.00    0.20 
  -5   0  21    0.01    0.04 
  -5   0  22    0.14    0.27 
  -5   0  23   -0.10    0.20 
  -5   0  24    0.23    0.25 
  -5   0  25    0.21    0.28 
  -5   0  26    0.23    0.32 
  -5   0  27   -0.25    0.30 
   5   1 -32    3.62    1.00 
   5  -1 -32    3.37    0.96 
   5  -1 -31    3.14    0.84 
  -5  -1 -31    2.81    0.82 
   5   1 -31    4.94    1.07 
   5  -1 -30    4.25    1.03 
  -5  -1 -30    5.50    1.12 
  -5   1 -30    4.06    1.00 
  -5   1 -30    4.49    0.76 
   5   1 -30    2.52    0.83 
   5   1 -29    5.24    1.06 
   5  -1 -29    3.47    0.86 
  -5  -1 -29    4.66    1.05 
  -5   1 -29    3.35    0.89 
  -5   1 -29    3.72    0.71 
   5   1 -28   16.08    1.70 
  -5   1 -28   18.55    1.51 
   5   1 -28   16.58    1.51 
  -5  -1 -28   14.11    1.72 
   5  -1 -28   16.86    1.78 
  -5   1 -28   17.56    1.95 
   5   1 -27    8.35    1.22 
  -5   1 -27    9.72    1.11 
   5  -1 -27   10.94    1.42 
  -5   1 -27   12.34    1.63 
  -5  -1 -27    9.12    1.37 
   5   1 -27    9.96    1.16 
  -5   1 -26    1.23    0.41 
   5   1 -26    2.18    0.65 
   5   1 -26    1.83    0.53 
  -5   1 -26    2.05    0.67 
  -5  -1 -26    1.22    0.55 
   5  -1 -26    1.95    0.63 
   5   1 -25    6.61    1.04 
  -5   1 -25    5.57    0.85 
  -5   1 -25    8.18    1.25 
  -5  -1 -25    5.78    0.84 
  -5  -1 -25    7.99    1.23 
   5  -1 -25    6.21    1.02 
   5   1 -25    5.49    0.82 
   5   1 -24    5.22    0.86 
   5  -1 -24    6.13    0.99 
   5   1 -24    5.41    0.83 
  -5   1 -24    5.06    0.80 
  -5   1 -24    6.81    1.10 
  -5  -1 -24    5.56    0.81 
  -5  -1 -24    4.42    0.91 
   5  -1 -23   14.26    1.44 
   5   1 -23   11.75    1.27 
   5   1 -23   12.53    1.23 
  -5  -1 -23   12.78    1.44 
  -5  -1 -23   14.08    1.26 
  -5   1 -23   13.57    1.52 
  -5   1 -23   12.60    1.23 
   5   1 -22   15.88    1.36 
   5   1 -22   16.63    1.46 
   5  -1 -22   18.57    1.61 
  -5   1 -22   16.57    1.40 
  -5  -1 -22   15.73    1.56 
  -5  -1 -22   18.24    1.42 
  -5   1 -22   15.57    1.58 
   5   1 -21    5.80    0.87 
   5   1 -21    6.13    0.85 
   5  -1 -21    6.87    0.95 
  -5   1 -21    5.92    0.85 
  -5  -1 -21    5.56    0.79 
  -5   1 -21    5.37    0.92 
  -5  -1 -21    5.82    0.93 
   5   1 -20    3.43    0.64 
   5   1 -20    3.32    0.62 
  -5   1 -20    2.84    0.59 
  -5  -1 -20    3.81    0.65 
  -5   1 -20    4.54    0.84 
   5  -1 -20    4.19    0.73 
  -5  -1 -20    2.32    0.62 
   5   1 -19   19.77    1.46 
  -5  -1 -19   19.75    1.45 
  -5   1 -19   19.09    1.47 
   5   1 -19   17.23    1.37 
  -5  -1 -19   20.48    1.41 
  -5  -1 -19   18.82    1.57 
  -5   1 -19   21.48    1.72 
  -5  -1 -18   11.29    1.10 
   5   1 -18   13.61    1.17 
  -5  -1 -18   13.83    1.13 
  -5  -1 -18   14.03    1.32 
   5   1 -18   13.04    1.18 
  -5   1 -18   13.48    1.23 
  -5   1 -18   14.74    1.39 
  -5  -1 -17    1.86    0.47 
   5   1 -17    1.36    0.38 
   5   1 -17    2.06    0.46 
  -5   1 -17    1.74    0.42 
  -5  -1 -17    2.62    0.48 
  -5   1 -17    2.62    0.57 
  -5  -1 -17    1.52    0.41 
   5   1 -16   13.97    1.10 
  -5   1 -16   12.01    1.14 
   5   1 -16   10.51    1.03 
  -5  -1 -16   11.74    1.13 
  -5   1 -16   11.83    1.18 
  -5  -1 -16   11.76    1.09 
  -5  -1 -16   13.06    1.01 
  -5  -1 -15    2.30    0.50 
   5   1 -15    3.42    0.55 
  -5   1 -15    2.45    0.52 
  -5  -1 -15    3.04    0.48 
  -5   1 -15    3.97    0.88 
  -5  -1 -15    2.59    0.53 
   5   1 -15    3.36    0.59 
   5   1 -15    3.32    0.60 
   5   1 -14   40.27    1.70 
   5   1 -14   38.32    1.92 
  -5  -1 -14   39.33    1.62 
  -5  -1 -14   39.84    1.94 
  -5  -1 -14   40.65    1.99 
  -5   1 -14   42.50    2.09 
   5   1 -14   40.42    2.06 
   5  -1 -14   41.46    2.20 
  -5  -1 -13   32.73    1.77 
   5   1 -13   33.46    1.49 
   5   1 -13   30.28    1.68 
  -5  -1 -13   32.89    1.42 
   5   1 -13   33.42    1.81 
  -5   1 -13   33.43    1.80 
   5  -1 -13   33.38    1.93 
  -5  -1 -13   35.85    1.76 
   5   1 -12   12.42    0.87 
  -5  -1 -12   12.02    1.07 
  -5  -1 -12   12.91    0.86 
  -5   1 -12   12.76    1.08 
  -5  -1 -12   11.64    0.98 
   5   1 -12   11.26    1.02 
   5   1 -12   10.76    1.00 
   5  -1 -12   11.11    1.08 
   5   1 -11   15.04    0.90 
  -5  -1 -11   14.60    1.05 
   5   1 -11   12.70    1.08 
  -5   1 -11   17.26    1.21 
  -5  -1 -11   15.65    1.20 
   5  -1 -11   14.82    1.24 
   5   1 -10   29.19    1.61 
  -5  -1 -10   25.29    1.50 
  -5   1 -10   25.85    1.42 
  -5  -1 -10   26.98    1.36 
   5  -1 -10   25.81    1.58 
   5   1 -10   27.45    1.13 
   5   1  -9   59.87    2.11 
  -5  -1  -9   60.31    2.29 
  -5   1  -9   61.08    2.11 
  -5  -1  -9   62.80    1.96 
   5   1  -9   63.30    2.34 
   5  -1  -9   66.48    2.49 
   5   1  -9   61.63    1.57 
  -5   1  -8   21.34    1.20 
   5   1  -8   24.54    1.45 
  -5  -1  -8   24.20    1.15 
   5   1  -8   23.16    0.89 
   5   1  -8   24.46    1.29 
   5  -1  -8   22.90    1.42 
  -5   1  -7   17.23    1.04 
  -5  -1  -7   17.69    0.93 
   5   1  -7   18.00    0.71 
   5   1  -7   17.05    1.05 
   5   1  -7   18.80    1.26 
  -5   1  -6   32.20    1.36 
   5   1  -6   33.53    1.66 
   5   1  -6   30.28    0.82 
  -5  -1  -6   31.59    1.15 
   5   1  -6   32.57    1.39 
  -5   1  -5   36.35    1.39 
  -5  -1  -5   38.87    1.16 
  -5  -1  -5   35.69    1.67 
   5   1  -5   35.88    1.72 
  -5  -1  -5   36.24    1.13 
   5   1  -5   34.59    1.37 
   5  -1  -4   15.82    1.08 
  -5  -1  -4   17.77    0.77 
  -5   1  -4   17.57    1.10 
   5   1  -4   17.64    1.23 
  -5  -1  -4   17.47    0.70 
  -5  -1  -4   18.82    1.20 
   5  -1  -4   17.60    0.85 
   5   1  -4   18.23    0.96 
  -5   1  -4   17.99    0.94 
   5  -1  -3   27.89    1.41 
  -5  -1  -3   28.40    0.79 
  -5   1  -3   25.78    1.32 
  -5  -1  -3   26.20    1.39 
   5   1  -3   28.70    1.56 
   5  -1  -3   26.51    1.02 
  -5   1  -3   26.78    1.10 
   5   1  -3   26.78    1.10 
  -5  -1  -3   25.59    0.92 
  -5   1  -2    7.42    0.70 
   5  -1  -2    5.84    0.63 
  -5  -1  -2    6.63    0.70 
   5   1  -2    5.65    0.69 
  -5  -1  -2    5.84    0.30 
  -5   1  -2    6.10    0.51 
  -5  -1  -2    7.06    0.48 
   5  -1  -2    5.62    0.46 
   5   1  -2    6.12    0.51 
   5   1  -1   15.50    0.75 
   5  -1  -1   14.93    0.74 
  -5  -1  -1   15.20    1.04 
  -5   1  -1   15.34    0.78 
  -5  -1  -1   14.50    0.69 
  -5   1  -1   16.17    1.05 
   5  -1   0   34.66    1.13 
  -5  -1   0   32.70    1.48 
  -5  -1   0   34.37    1.10 
  -5   1   0   33.28    1.53 
  -5  -1   1   15.33    0.99 
   5  -1   1   14.87    0.75 
  -5  -1   1   15.56    0.76 
  -5   1   1   14.30    1.01 
  -5  -1   2    7.09    0.67 
  -5  -1   2    6.04    0.49 
  -5   1   2    6.60    0.69 
   5  -1   2    6.02    0.50 
  -5  -1   3   26.33    1.07 
  -5  -1   3   25.63    1.24 
  -5   1   3   25.28    1.42 
  -5   1   3   24.46    1.34 
   5  -1   3   25.22    1.04 
   5  -1   4   18.72    0.94 
  -5  -1   4   17.17    1.00 
  -5   1   4   17.19    1.16 
  -5  -1   4   17.57    0.91 
  -5   1   4   17.31    1.14 
   5  -1   5   37.94    1.39 
  -5  -1   5   38.54    1.46 
  -5   1   5   37.45    1.70 
  -5  -1   5   33.28    1.32 
  -5   1   5   35.84    1.68 
   5  -1   6   32.09    1.34 
  -5  -1   6   32.85    1.36 
  -5   1   6   34.16    1.67 
  -5   1   7   19.80    1.30 
  -5   1   7   17.68    1.15 
  -5  -1   7   19.03    1.07 
   5  -1   7   17.90    1.05 
  -5  -1   8   25.96    1.29 
  -5   1   8   24.41    1.34 
   5  -1   8   22.04    1.21 
  -5   1   8   23.79    1.45 
  -5  -1   9   61.57    2.06 
  -5   1   9   60.31    2.10 
  -5   1   9   60.78    2.38 
   5  -1   9   63.00    2.14 
  -5  -1  10   27.81    1.43 
  -5   1  10   25.83    1.58 
  -5  -1  11   16.24    0.79 
  -5  -1  11   16.18    1.12 
  -5   1  11   16.69    1.30 
   5  -1  12   11.78    1.04 
  -5  -1  12   12.26    0.66 
  -5  -1  12   12.35    1.03 
  -5   1  12   11.50    1.10 
  -5  -1  13   30.18    0.98 
  -5  -1  13   33.05    1.71 
  -5   1  13   33.12    1.90 
   5  -1  13   32.26    1.78 
  -5  -1  14   41.14    1.06 
  -5  -1  14   40.04    1.93 
  -5   1  14   37.43    2.06 
  -5  -1  15    2.41    0.24 
  -5  -1  15    2.74    0.53 
  -5   1  15    2.09    0.50 
  -5  -1  16   10.16    0.40 
  -5   1  16   10.96    1.18 
  -5  -1  16   10.23    1.04 
  -5  -1  17    2.61    0.57 
  -5   1  17    1.15    0.41 
  -5  -1  18   13.77    1.26 
  -5   1  18   14.80    1.41 
  -5   1  19   19.74    1.67 
  -5  -1  19   19.24    1.53 
  -5   1  20    2.56    0.62 
  -5  -1  20    2.62    0.62 
  -5  -1  21    4.93    0.83 
  -5   1  21    5.13    0.89 
  -5  -1  22   17.45    1.59 
  -5   1  22   18.39    1.70 
  -5   1  23   13.00    1.44 
  -5   1  24    5.42    0.98 
  -5   1  25    7.40    1.18 
  -5   1  26    1.03    0.57 
  -5   1  27   10.04    1.37 
  -5   1  28   16.83    1.81 
  -5   1  29    4.81    1.07 
   5   2 -31    4.68    1.10 
   5  -2 -31    5.17    1.14 
   5  -2 -30    2.20    0.72 
   5   2 -30    2.13    0.65 
   5   2 -30    2.37    0.77 
  -5  -2 -30    2.72    0.90 
  -5   2 -29    2.18    0.70 
   5  -2 -29    2.35    0.74 
   5   2 -29    3.16    0.74 
   5   2 -29    1.65    0.65 
  -5   2 -29    2.43    0.60 
  -5  -2 -29    3.01    0.88 
  -5  -2 -28    1.82    0.72 
  -5   2 -28    0.81    0.48 
   5   2 -28    1.07    0.47 
   5   2 -28    1.29    0.59 
  -5   2 -28    0.85    0.43 
   5  -2 -28    0.19    0.32 
  -5  -2 -27   12.18    1.57 
  -5   2 -27   10.74    1.16 
   5   2 -27    9.95    1.23 
   5  -2 -27   11.08    1.48 
  -5   2 -27   12.55    1.65 
   5   2 -27   10.96    1.40 
  -5  -2 -26    1.95    0.69 
   5  -2 -26    2.01    0.72 
   5   2 -26    1.53    0.48 
   5   2 -26    1.59    0.57 
  -5   2 -26    1.26    0.39 
  -5   2 -26    1.88    0.72 
  -5  -2 -25    3.12    0.76 
   5   2 -25    3.51    0.72 
   5   2 -25    3.30    0.75 
  -5   2 -25    3.01    0.63 
  -5   2 -25    4.55    1.00 
  -5   2 -24   20.89    2.00 
  -5   2 -24   22.33    1.69 
   5   2 -24   21.61    1.81 
  -5  -2 -24   22.13    1.97 
  -5   2 -23   20.68    1.92 
   5   2 -23   22.92    1.80 
  -5  -2 -23   19.80    1.82 
  -5   2 -23   21.10    1.62 
  -5   2 -22    5.32    0.98 
  -5   2 -22    4.52    0.76 
   5   2 -22    3.14    0.68 
  -5  -2 -22    2.30    0.60 
  -5   2 -21    6.15    1.01 
  -5  -2 -21    5.13    0.70 
  -5   2 -21    4.19    0.71 
  -5  -2 -21    4.49    0.72 
  -5  -2 -21    5.74    0.93 
   5   2 -21    5.61    0.84 
  -5  -2 -20    6.86    1.00 
  -5   2 -20    6.78    1.04 
  -5  -2 -20    7.53    0.92 
  -5   2 -20    6.35    0.88 
   5   2 -20    7.12    0.92 
  -5  -2 -20    8.74    0.97 
  -5  -2 -20    7.34    0.83 
  -5   2 -19    2.23    0.68 
  -5  -2 -19    2.21    0.55 
  -5   2 -19    2.74    0.59 
   5   2 -19    1.97    0.48 
  -5  -2 -19    2.21    0.47 
  -5  -2 -19    2.58    0.53 
  -5  -2 -19    2.29    0.49 
   5   2 -18    6.12    0.80 
  -5   2 -18    5.27    0.86 
  -5  -2 -18    5.41    0.72 
  -5  -2 -18    4.81    0.79 
  -5  -2 -18    5.50    0.71 
  -5  -2 -18    6.14    0.78 
  -5   2 -17    0.86    0.41 
  -5  -2 -17    1.16    0.36 
   5   2 -17    1.09    0.34 
  -5  -2 -17    0.78    0.30 
  -5  -2 -17    1.28    0.38 
  -5  -2 -17    1.08    0.43 
  -5  -2 -16   15.47    1.31 
  -5  -2 -16   17.25    1.31 
  -5   2 -16   17.96    1.52 
  -5  -2 -16   16.13    1.10 
   5   2 -16   18.47    1.46 
   5   2 -16   18.04    1.28 
  -5  -2 -16   16.58    1.21 
  -5  -2 -15   47.46    2.14 
  -5  -2 -15   41.72    2.09 
  -5   2 -15   45.08    2.34 
  -5  -2 -15   49.36    1.81 
   5   2 -15   44.44    1.93 
   5   2 -15   45.50    2.21 
  -5  -2 -14   15.60    1.24 
  -5  -2 -14   17.17    1.29 
  -5  -2 -14   17.75    1.05 
   5   2 -14   15.11    1.09 
  -5   2 -14   15.70    1.34 
   5   2 -14   16.55    1.30 
  -5   2 -13   25.94    1.68 
   5   2 -13   28.07    1.72 
  -5  -2 -13   26.60    1.58 
   5   2 -13   26.49    1.38 
  -5  -2 -13   28.36    1.26 
  -5  -2 -13   25.75    1.54 
   5   2 -13   26.99    1.60 
  -5  -2 -12   16.57    1.24 
  -5   2 -12   16.79    1.32 
   5   2 -12   17.24    1.07 
   5   2 -12   19.10    1.29 
  -5  -2 -12   16.10    0.90 
   5   2 -12   16.95    1.32 
   5   2 -11    7.23    0.65 
  -5  -2 -11    7.16    0.56 
  -5  -2 -11    8.71    0.90 
  -5   2 -11    6.87    0.82 
   5  -2 -11    9.47    1.06 
   5   2 -11    8.21    0.92 
   5  -2 -10    1.69    0.45 
   5   2 -10    2.11    0.48 
  -5  -2 -10    2.26    0.30 
  -5  -2 -10    2.36    0.47 
  -5   2 -10    1.74    0.42 
   5   2 -10    1.55    0.31 
  -5  -2  -9   42.66    1.91 
  -5   2  -9   42.91    1.95 
   5   2  -9   41.41    1.41 
   5   2  -9   44.02    2.05 
  -5  -2  -9   42.18    1.16 
   5   2  -9   43.71    1.75 
   5  -2  -9   45.05    2.18 
   5  -2  -8    2.75    0.56 
   5   2  -8    2.55    0.52 
  -5  -2  -8    2.27    0.26 
   5   2  -8    1.72    0.27 
  -5   2  -8    1.94    0.41 
  -5  -2  -8    2.17    0.43 
   5   2  -8    2.12    0.37 
  -5  -2  -7    7.21    0.40 
  -5   2  -7    6.99    0.75 
   5   2  -7    8.38    0.88 
  -5  -2  -7    6.94    0.76 
   5   2  -7    7.24    0.65 
   5   2  -7    7.72    0.54 
   5  -2  -7    8.11    0.88 
   5  -2  -6   26.87    1.58 
   5   2  -6   30.12    1.66 
  -5  -2  -6   22.91    0.64 
  -5  -2  -6   25.21    1.41 
  -5  -2  -6   24.05    0.63 
   5   2  -6   24.85    1.13 
   5  -2  -6   24.27    1.31 
   5   2  -6   25.21    0.91 
  -5   2  -6   27.89    1.45 
   5  -2  -5   13.19    1.09 
   5   2  -5   12.27    1.07 
  -5  -2  -5   11.85    0.37 
  -5  -2  -5   13.66    1.03 
   5   2  -5   13.84    0.80 
   5  -2  -5   12.83    0.93 
   5   2  -5   14.06    0.63 
  -5  -2  -5   10.68    0.36 
  -5   2  -5   12.99    0.97 
   5  -2  -4   88.25    2.78 
  -5   2  -4   88.62    2.74 
   5   2  -4   86.85    2.78 
  -5  -2  -4   89.72    2.55 
   5   2  -4   86.99    1.86 
   5  -2  -4   87.23    2.40 
  -5   2  -4   85.19    2.43 
   5   2  -3    2.31    0.29 
  -5   2  -3    2.26    0.41 
   5  -2  -3    1.64    0.34 
  -5   2  -3    2.14    0.45 
   5  -2  -3    2.52    0.48 
   5   2  -3    2.23    0.45 
  -5  -2  -3    2.72    0.45 
  -5   2  -2    7.33    0.80 
   5   2  -2    6.11    0.73 
  -5  -2  -2    7.18    0.72 
  -5  -2  -2    6.29    0.44 
  -5   2  -2    6.43    0.65 
   5  -2  -2    6.46    0.63 
   5   2  -2    5.98    0.42 
  -5   2  -1  104.15    2.97 
   5   2  -1   96.25    1.48 
  -5  -2  -1  103.32    2.60 
   5   2  -1  106.26    3.03 
  -5   2  -1  106.97    2.59 
  -5  -2  -1   99.43    1.59 
   5  -2  -1  102.82    2.50 
  -5   2   0    0.65    0.30 
  -5  -2   0    1.94    0.18 
  -5  -2   0    0.87    0.14 
   5  -2   0    1.30    0.29 
  -5  -2   0    1.83    0.40 
   5   2   0    1.22    0.36 
   5  -2   1  104.69    2.53 
  -5  -2   1  101.77    2.49 
   5   2   1   96.98    2.90 
  -5  -2   1   93.99    1.35 
  -5  -2   1  102.77    1.41 
  -5   2   1  105.20    3.02 
  -5   2   2    6.30    0.75 
  -5  -2   2    6.94    0.64 
   5  -2   2    6.11    0.62 
  -5  -2   2    7.10    0.43 
   5   2   2    6.99    0.78 
  -5  -2   2    6.25    0.34 
  -5   2   3    2.39    0.47 
   5  -2   3    2.76    0.44 
  -5  -2   3    2.23    0.21 
  -5  -2   3    2.88    0.31 
  -5  -2   3    2.62    0.40 
  -5  -2   4   85.03    2.09 
  -5  -2   4   88.25    1.74 
   5  -2   4   90.60    2.46 
  -5  -2   4   85.73    1.38 
  -5   2   4   88.71    2.85 
  -5   2   5   14.52    1.16 
  -5  -2   5   15.49    0.79 
   5  -2   5   13.43    0.97 
  -5  -2   5   14.00    0.61 
  -5  -2   5   14.80    0.86 
  -5  -2   6   23.83    0.86 
  -5  -2   6   24.54    1.08 
  -5  -2   6   26.15    1.10 
  -5   2   6   26.25    1.58 
   5  -2   6   24.36    1.34 
  -5  -2   7    8.12    0.60 
  -5  -2   7    7.09    0.60 
  -5   2   7    7.35    0.86 
  -5   2   7    7.63    0.77 
  -5  -2   8    2.80    0.42 
  -5   2   8    2.38    0.43 
  -5  -2   8    2.35    0.31 
  -5   2   8    2.04    0.49 
  -5  -2   9   43.27    1.62 
  -5   2   9   43.00    1.78 
  -5   2   9   41.22    2.10 
  -5  -2   9   42.40    1.24 
  -5  -2  10    2.36    0.42 
  -5   2  10    1.84    0.39 
  -5  -2  10    1.78    0.23 
   5  -2  10    2.94    0.53 
  -5   2  10    2.02    0.52 
  -5   2  11    8.10    0.76 
  -5  -2  11    6.45    0.69 
   5  -2  11    7.04    0.83 
  -5  -2  11    8.39    0.48 
  -5   2  11    7.99    0.95 
  -5  -2  12   18.49    1.21 
   5  -2  12   15.65    1.27 
  -5   2  12   19.37    1.51 
  -5   2  12   17.83    1.11 
  -5   2  13   27.31    1.83 
   5  -2  13   31.28    1.84 
  -5   2  14   16.12    1.43 
   5  -2  14   16.97    1.40 
  -5   2  15   49.70    2.56 
  -5   2  16   16.33    1.50 
  -5   2  17    1.53    0.49 
  -5   2  18    4.98    0.85 
  -5   2  19    1.56    0.54 
  -5   2  20    7.07    1.05 
  -5   2  21    4.91    0.93 
  -5   2  22    3.83    0.85 
  -5   2  23   25.98    2.12 
  -5   2  24   19.06    1.86 
  -5   2  25    3.70    0.87 
  -5   2  26    1.57    0.59 
  -5   2  27   12.24    1.56 
  -5   2  28    0.50    0.39 
  -5   2  29    2.84    0.83 
   5   3 -30    4.44    1.01 
   5  -3 -30    4.45    1.05 
   5   3 -29   -0.03    0.29 
  -5  -3 -29   -0.17    0.44 
  -5   3 -28    2.22    0.72 
   5   3 -28    1.96    0.66 
  -5   3 -28    1.84    0.49 
  -5  -3 -28    2.90    0.82 
   5   3 -27    2.26    0.66 
  -5   3 -27    2.83    0.68 
  -5  -3 -27    1.49    0.53 
  -5   3 -27    3.32    0.89 
  -5  -3 -26    2.40    0.71 
   5   3 -26    0.72    0.36 
  -5   3 -26    1.83    0.51 
  -5   3 -26    1.78    0.65 
   5   3 -25    1.68    0.60 
  -5   3 -25    1.99    0.56 
  -5  -3 -25    2.42    0.71 
  -5   3 -25    0.90    0.48 
   5   3 -24    0.47    0.36 
  -5   3 -24    0.38    0.28 
  -5  -3 -24    0.90    0.50 
  -5   3 -24    1.44    0.55 
  -5  -3 -23    5.28    1.00 
   5   3 -23    5.35    0.88 
  -5   3 -23    7.25    0.99 
  -5   3 -23    4.97    1.01 
   5   3 -22    2.74    0.64 
  -5   3 -22    3.27    0.66 
  -5  -3 -22    4.36    0.91 
  -5   3 -22    3.78    0.87 
   5   3 -21    4.83    0.81 
  -5  -3 -21    2.84    0.68 
  -5   3 -21    5.41    1.02 
   5   3 -20   10.73    1.20 
  -5  -3 -20    8.94    1.16 
  -5  -3 -20   11.47    1.08 
  -5   3 -20   10.32    1.34 
  -5  -3 -19    4.91    0.69 
  -5   3 -19    3.32    0.83 
   5   3 -19    3.17    0.68 
  -5   3 -18   16.41    1.60 
  -5  -3 -18   17.97    1.23 
   5   3 -18   16.88    1.41 
  -5  -3 -17    2.77    0.47 
  -5   3 -17    2.89    0.69 
   5   3 -17    1.98    0.49 
   5   3 -16    9.87    1.01 
  -5  -3 -16    8.27    0.76 
  -5   3 -16    8.71    1.16 
  -5   3 -15   20.55    1.70 
   5   3 -15   19.46    1.37 
   5   3 -15   20.57    1.49 
  -5  -3 -15   21.64    1.17 
   5   3 -14    9.02    0.93 
   5   3 -14    9.07    0.96 
  -5  -3 -14    9.62    0.73 
  -5   3 -14    7.86    1.03 
  -5   3 -13   12.97    1.29 
   5   3 -13   14.18    1.10 
   5   3 -13   12.75    1.10 
  -5  -3 -13   13.65    0.82 
   5   3 -12    5.78    0.68 
  -5   3 -12    4.74    0.76 
  -5  -3 -12    6.65    0.53 
   5   3 -12    4.43    0.64 
   5   3 -11   16.86    1.12 
  -5   3 -11   17.32    1.42 
  -5  -3 -11   17.70    1.27 
  -5  -3 -11   18.45    0.80 
  -5   3 -10   27.58    1.77 
  -5  -3 -10   30.28    1.64 
  -5  -3 -10   29.19    0.91 
   5   3 -10   30.41    1.47 
   5   3  -9    3.75    0.52 
  -5   3  -9    4.21    0.69 
  -5  -3  -9    3.23    0.53 
   5   3  -9    3.32    0.48 
  -5  -3  -9    2.58    0.23 
   5  -3  -8   14.28    1.30 
  -5  -3  -8   12.33    1.02 
   5   3  -8   13.11    0.90 
   5   3  -8   13.85    0.92 
  -5   3  -8   13.15    1.17 
   5   3  -7    1.41    0.29 
   5  -3  -7    1.18    0.41 
  -5  -3  -7    1.35    0.37 
   5   3  -7    1.21    0.26 
  -5   3  -7    0.54    0.23 
   5  -3  -6   42.08    2.13 
   5   3  -6   38.90    1.99 
  -5  -3  -6   41.56    1.80 
   5   3  -6   39.06    1.36 
   5   3  -6   38.96    1.44 
  -5   3  -6   36.79    1.90 
   5  -3  -5    9.76    1.00 
   5   3  -5   10.94    1.05 
  -5  -3  -5   11.37    0.92 
   5   3  -5   10.90    0.67 
  -5   3  -5   10.56    0.99 
  -5   3  -4   22.13    1.52 
   5  -3  -4   25.09    1.59 
  -5  -3  -4   22.73    1.28 
   5   3  -4   23.08    0.89 
  -5   3  -4   23.01    1.45 
   5   3  -4   21.22    1.45 
  -5   3  -3    5.83    0.77 
   5   3  -3    6.27    0.80 
  -5  -3  -3    6.73    0.69 
  -5  -3  -3    5.88    0.58 
   5   3  -3    5.91    0.41 
  -5   3  -3    7.49    0.83 
   5   3  -2    5.52    0.74 
  -5   3  -2    3.94    0.65 
  -5  -3  -2    5.22    0.60 
   5   3  -2    4.75    0.61 
  -5  -3  -2    4.17    0.47 
   5   3  -2    4.22    0.29 
  -5   3  -2    4.49    0.64 
  -5   3  -1   29.06    1.73 
   5   3  -1   28.13    1.48 
   5   3  -1   29.40    1.67 
  -5  -3  -1   30.16    1.41 
  -5  -3  -1   29.75    1.20 
   5   3   0   29.74    1.56 
   5   3   0   31.38    1.71 
  -5  -3   0   31.64    1.41 
  -5  -3   0   30.88    1.19 
  -5   3   0   31.23    1.80 
  -5  -3   1   29.37    1.15 
   5   3   1   25.63    1.48 
   5   3   1   32.11    1.73 
  -5  -3   1   29.25    1.33 
  -5   3   1   24.62    1.61 
  -5   3   2    3.92    0.66 
  -5  -3   2    4.68    0.45 
  -5  -3   2    5.56    0.58 
   5   3   2    4.54    0.65 
   5   3   2    5.95    0.75 
  -5   3   3    5.62    0.78 
   5   3   3    6.21    0.75 
   5   3   3    5.17    0.71 
  -5  -3   3    6.87    0.55 
   5   3   4   23.91    1.49 
  -5  -3   4   21.05    0.96 
  -5   3   4   21.44    1.54 
   5   3   5    9.54    0.97 
   5   3   5    7.55    0.85 
   5  -3   5    9.57    0.95 
  -5  -3   5   10.79    0.71 
  -5   3   5   10.66    1.08 
  -5  -3   6   39.92    1.39 
   5   3   6   40.77    2.03 
   5  -3   6   38.99    1.92 
  -5   3   6   41.62    2.17 
   5  -3   7    1.08    0.36 
   5   3   7    1.15    0.38 
  -5  -3   7    0.63    0.21 
  -5   3   7    1.57    0.45 
   5   3   8   12.37    1.14 
  -5  -3   8   12.78    0.85 
  -5   3   8   13.31    1.27 
   5  -3   8   13.52    1.17 
  -5  -3   9    4.02    0.51 
   5  -3   9    3.64    0.63 
  -5   3   9    3.96    0.69 
  -5   3  10   32.83    2.02 
  -5  -3  10   32.51    1.46 
  -5   3  10   35.26    1.65 
   5  -3  10   34.69    1.95 
   5  -3  11   16.39    1.36 
  -5   3  11   17.60    1.14 
  -5   3  11   17.64    1.50 
  -5  -3  11   15.60    1.06 
  -5   3  12    4.90    0.59 
   5  -3  12    5.47    0.80 
  -5   3  12    6.00    0.88 
  -5  -3  12    6.02    0.69 
  -5   3  13   10.98    0.88 
  -5  -3  13   11.29    0.97 
  -5   3  13   13.42    1.36 
  -5   3  14    9.78    0.81 
  -5   3  14   11.29    1.27 
  -5  -3  14   12.07    1.04 
  -5   3  15   21.79    1.79 
  -5   3  16    9.36    1.20 
  -5   3  17    2.90    0.71 
  -5   3  18   19.01    1.76 
  -5   3  19    4.39    0.89 
  -5   3  20   10.34    1.35 
  -5   3  21    3.81    0.80 
  -5   3  22    3.21    0.75 
  -5   3  23    8.43    1.30 
  -5   3  24    1.67    0.69 
  -5   3  25    2.28    0.72 
  -5   3  26    1.59    0.63 
  -5   3  27    1.74    0.64 
  -5   3  28    3.64    0.88 
   5   4 -29    3.94    1.03 
  -5  -4 -28   11.12    1.67 
   5   4 -28   12.15    1.57 
  -5  -4 -27   15.74    1.87 
  -5   4 -27   15.00    1.96 
   5   4 -27   12.86    1.63 
  -5   4 -26    0.20    0.25 
  -5   4 -26    0.13    0.41 
  -5  -4 -26   -0.59    0.44 
   5   4 -26    0.86    0.53 
  -5  -4 -25    8.53    1.35 
  -5   4 -25    8.92    1.14 
  -5   4 -25   10.06    1.59 
   5   4 -25   10.53    1.42 
  -5   4 -24    9.37    1.47 
   5   4 -24    7.15    1.11 
   5   4 -23   13.31    1.50 
  -5   4 -23   14.48    1.79 
  -5   4 -22    8.70    1.34 
   5   4 -22    6.56    1.03 
  -5   4 -21    5.53    1.05 
   5   4 -21    4.99    0.89 
  -5   4 -20   19.45    1.95 
   5   4 -20   18.87    1.65 
   5   4 -19   30.03    2.03 
  -5   4 -19   30.67    2.38 
   5   4 -18    0.49    0.40 
  -5   4 -18    0.48    0.46 
   5   4 -17   17.44    1.48 
  -5   4 -17   15.24    1.62 
  -5  -4 -17   17.57    1.13 
   5   4 -16   48.10    2.40 
  -5   4 -16   48.46    2.83 
  -5  -4 -16   46.79    1.76 
   5   4 -15    0.25    0.28 
  -5   4 -15    0.22    0.31 
   5   4 -15    0.32    0.34 
  -5  -4 -15    0.53    0.21 
  -5  -4 -14    2.45    0.36 
   5   4 -14    2.58    0.54 
  -5   4 -14    2.71    0.66 
   5   4 -14    2.39    0.51 
   5   4 -13    5.54    0.77 
  -5   4 -13    5.41    0.89 
   5   4 -13    4.78    0.69 
  -5  -4 -13    3.95    0.42 
   5   4 -12   12.55    1.06 
   5   4 -12   14.07    1.18 
  -5  -4 -12   13.39    0.68 
  -5   4 -12   11.44    1.26 
   5   4 -11   36.60    1.84 
  -5   4 -11   32.81    2.14 
   5   4 -10   26.76    1.54 
  -5   4 -10   27.23    1.93 
   5   4  -9   49.52    1.84 
   5  -4  -9   56.35    2.69 
   5   4  -9   54.99    2.17 
  -5   4  -9   52.87    2.63 
   5   4  -8   57.57    1.96 
   5   4  -8   59.79    1.93 
   5  -4  -8   64.87    2.84 
   5   4  -8   63.20    2.28 
  -5   4  -8   65.88    2.90 
  -5   4  -7    4.81    0.78 
   5   4  -7    5.23    0.62 
   5   4  -7    4.34    0.51 
   5   4  -7    4.59    0.62 
   5  -4  -7    4.47    0.75 
   5   4  -6   27.70    1.44 
   5   4  -6   32.10    1.26 
  -5   4  -6   30.26    1.91 
  -5   4  -5   32.05    2.01 
   5   4  -5   33.52    1.61 
   5   4  -5   32.89    1.17 
  -5  -4  -5   32.78    1.69 
  -5   4  -5   33.23    2.00 
   5  -4  -5   34.40    2.00 
   5  -4  -4    3.36    0.64 
  -5   4  -4    3.46    0.65 
   5   4  -4    3.78    0.56 
   5   4  -4    3.38    0.35 
  -5  -4  -4    3.10    0.52 
  -5   4  -4    2.39    0.55 
  -5   4  -3   19.59    1.55 
   5   4  -3   22.35    1.57 
   5   4  -3   20.70    0.75 
  -5   4  -3   19.65    1.50 
  -5  -4  -3   20.55    1.27 
   5   4  -3   18.17    1.23 
   5  -4  -3   21.20    1.55 
  -5   4  -2    8.60    1.01 
   5   4  -2    6.51    0.75 
   5  -4  -2    8.02    0.95 
   5   4  -2    7.79    0.94 
   5   4  -2    7.09    0.36 
  -5  -4  -2    7.47    0.77 
   5   4  -1    2.26    0.52 
  -5   4  -1    1.63    0.46 
  -5  -4  -1    0.98    0.29 
   5  -4  -1    1.31    0.39 
   5   4  -1    1.32    0.37 
   5  -4   0   28.01    1.76 
   5   4   0   26.61    1.56 
   5   4   0   21.77    1.53 
  -5  -4   0   26.02    1.35 
  -5   4   0   27.29    1.84 
  -5   4   1    1.52    0.45 
   5   4   1    1.67    0.43 
  -5  -4   1    1.23    0.31 
   5   4   1    1.49    0.39 
   5  -4   1    1.48    0.43 
  -5   4   2    7.05    0.95 
  -5  -4   2    7.16    0.71 
   5   4   2    8.99    0.94 
   5   4   2    7.74    0.90 
   5  -4   2    7.21    0.90 
   5   4   3   21.06    1.46 
   5  -4   3   22.14    1.59 
  -5  -4   3   21.43    1.21 
   5   4   3   20.24    1.46 
  -5   4   3   19.46    1.57 
  -5  -4   4    3.15    0.47 
  -5   4   4    2.83    0.62 
   5   4   4    3.97    0.64 
   5   4   4    2.91    0.58 
   5  -4   4    3.83    0.67 
   5   4   5   36.37    1.91 
   5  -4   5   34.80    2.01 
  -5  -4   5   34.76    1.56 
  -5   4   5   34.25    2.11 
   5   4   6   35.73    1.88 
  -5  -4   6   31.58    1.50 
   5  -4   6   30.43    1.90 
  -5   4   6   32.45    2.07 
   5   4   7    4.14    0.65 
   5  -4   7    6.38    0.90 
  -5  -4   7    4.60    0.59 
  -5   4   7    4.17    0.74 
  -5   4   8   62.05    2.91 
  -5  -4   8   63.34    2.20 
  -5  -4   9   54.18    2.07 
  -5   4   9   53.67    2.72 
  -5  -4  10   26.60    1.50 
  -5   4  10   29.22    2.06 
  -5  -4  11   33.55    1.73 
  -5   4  11   33.25    2.21 
  -5   4  12   15.27    1.09 
  -5  -4  12   13.67    1.15 
  -5   4  12   13.17    1.41 
  -5  -4  13    5.27    0.73 
  -5   4  13    4.37    0.57 
  -5   4  13    3.66    0.77 
  -5  -4  14    2.76    0.58 
  -5   4  14    1.26    0.46 
  -5   4  14    2.31    0.41 
  -5   4  15    0.10    0.26 
  -5   4  15    0.18    0.14 
  -5  -4  15    0.76    0.34 
  -5  -4  16   51.49    2.46 
  -5   4  16   51.22    2.92 
  -5   4  17   14.21    1.56 
  -5   4  18    0.78    0.39 
  -5   4  19   26.60    2.20 
  -5   4  20   16.35    1.77 
  -5   4  21    3.57    0.87 
  -5   4  22    9.82    1.42 
  -5   4  23   14.17    1.71 
  -5   4  24    8.82    1.38 
  -5   4  25    8.71    1.41 
  -5   4  26   -0.32    0.30 
   5   5 -27    0.92    0.60 
   5   5 -26    5.23    1.14 
   5   5 -25    4.69    1.05 
   5   5 -24    5.41    1.04 
  -5   5 -24    5.34    1.18 
  -5   5 -23   16.16    1.98 
   5   5 -23   13.61    1.60 
   5   5 -22    1.71    0.64 
  -5   5 -22    1.64    0.63 
   5   5 -21    5.16    0.98 
  -5   5 -21    3.72    0.93 
   5   5 -20   11.04    1.37 
  -5   5 -20   13.53    1.72 
   5   5 -19    4.20    0.84 
  -5   5 -19    5.35    1.10 
   5   5 -18   27.18    2.05 
  -5   5 -18   28.93    2.43 
  -5   5 -17    2.07    0.71 
   5   5 -17    1.05    0.41 
   5   5 -16    1.24    0.43 
  -5   5 -16    2.10    1.38 
  -5   5 -15    4.69    0.96 
   5   5 -15    5.34    0.86 
   5   5 -14    2.14    0.57 
  -5   5 -14    0.89    0.45 
   5   5 -14    1.63    0.48 
   5   5 -13   12.86    1.14 
   5   5 -13   16.10    1.43 
  -5   5 -13   13.98    1.56 
  -5   5 -12    9.59    1.29 
   5   5 -12   10.47    1.00 
   5   5 -12    9.46    1.07 
   5   5 -11    6.58    0.90 
  -5   5 -11    6.69    1.06 
   5   5 -11    4.70    0.57 
   5   5 -11    6.67    0.78 
   5   5 -10   20.15    1.22 
   5   5 -10   23.37    1.63 
  -5   5 -10   21.90    1.89 
  -5   5  -9    2.19    0.63 
   5   5  -9    2.84    0.48 
   5   5  -9    3.32    0.64 
  -5   5  -8    4.76    0.88 
   5   5  -8    4.45    0.61 
   5   5  -8    3.88    0.51 
   5   5  -8    4.51    0.72 
  -5   5  -7   23.77    1.86 
   5   5  -7   21.81    1.34 
   5   5  -7   22.53    1.16 
  -5  -5  -7   21.09    1.58 
  -5   5  -7   23.59    1.88 
  -5   5  -6   18.51    1.65 
   5   5  -6   18.27    1.26 
   5   5  -6   16.12    0.92 
  -5  -5  -6   19.34    1.49 
  -5   5  -6   16.20    1.54 
  -5   5  -5   15.92    1.53 
   5   5  -5   18.72    0.93 
   5   5  -5   18.13    1.27 
  -5   5  -5   19.14    1.67 
  -5  -5  -5   17.91    1.40 
  -5   5  -4   28.25    2.01 
   5   5  -4   26.42    1.56 
   5   5  -4   28.64    1.06 
  -5   5  -4   25.36    1.92 
  -5  -5  -4   26.33    1.67 
  -5   5  -3    8.65    1.12 
   5   5  -3    8.52    0.92 
   5   5  -3    8.58    0.52 
  -5  -5  -3    7.99    0.92 
  -5   5  -2    1.94    0.54 
  -5  -5  -2    3.93    0.64 
   5   5  -2    3.15    0.27 
   5   5  -2    3.25    0.58 
   5   5  -2    2.01    0.23 
  -5   5  -1    7.10    1.04 
   5   5  -1    6.73    0.91 
  -5  -5  -1    7.28    0.84 
   5   5   0   15.58    1.38 
  -5  -5   0   13.53    1.14 
  -5  -5   1    7.13    0.83 
   5   5   1    8.25    1.00 
  -5   5   1   10.41    1.23 
  -5   5   2    3.66    0.72 
   5   5   2    3.46    0.63 
  -5  -5   2    3.66    0.61 
  -5   5   3    8.38    1.11 
  -5  -5   3    8.26    0.90 
   5   5   3    9.57    1.06 
  -5  -5   4   26.14    1.58 
   5   5   4   23.36    1.65 
  -5   5   4   28.00    2.04 
   5   5   5   18.87    1.46 
  -5  -5   5   16.42    1.27 
  -5   5   5   18.06    1.65 
   5   5   6   16.41    1.36 
  -5  -5   6   14.86    1.20 
  -5   5   6   17.91    1.66 
   5   5   7   21.48    1.54 
  -5  -5   7   21.34    1.45 
  -5   5   7   22.35    1.86 
  -5  -5   8    4.93    0.71 
   5   5   8    5.55    0.80 
  -5   5   8    5.67    0.95 
   5   5   9    3.46    0.63 
  -5  -5   9    2.40    0.52 
  -5   5   9    2.13    0.53 
  -5   5  10   19.29    1.77 
  -5  -5  10   17.83    1.38 
  -5  -5  11    4.98    0.77 
  -5   5  11    4.66    0.88 
  -5  -5  12   10.36    1.09 
  -5   5  12    8.77    1.22 
  -5   5  13   12.54    1.00 
  -5   5  13   15.81    1.66 
  -5   5  14    1.02    0.53 
  -5   5  15    7.26    1.17 
  -5   5  16    0.77    0.47 
  -5   5  17    3.17    0.81 
  -5   5  18   27.32    2.31 
  -5   5  19    5.69    1.10 
  -5   5  20   11.77    1.59 
  -5   5  21    5.26    1.11 
  -5   5  22    0.70    0.42 
  -5   5  23   14.44    1.78 
  -5   5  24    3.85    0.96 
   5   6 -24    7.61    1.35 
   5   6 -23    7.22    1.26 
   5   6 -22    0.13    0.32 
   5   6 -21    1.04    0.52 
  -5   6 -21   -0.02    0.41 
   5   6 -20    6.55    1.14 
  -5   6 -20    5.16    1.09 
   5   6 -19    0.13    0.36 
  -5   6 -19   -0.15    0.48 
   5   6 -18    5.05    1.01 
  -5   6 -18    7.11    1.32 
   5   6 -17    1.50    0.53 
  -5   6 -17    1.95    0.68 
   5   6 -16    9.92    1.30 
  -5   6 -16   11.23    1.59 
   5   6 -15    2.06    0.65 
  -5   6 -15    3.03    0.86 
   5   6 -14    0.74    0.41 
  -5   6 -14    1.57    0.60 
   5   6 -13   15.02    1.50 
  -5   6 -13   17.16    1.86 
  -5   6 -12   12.45    1.58 
   5   6 -12   13.12    1.38 
  -5   6 -11    2.90    0.77 
   5   6 -11    2.48    0.63 
  -5   6 -10    9.97    1.38 
   5   6 -10   12.27    1.34 
  -5   6  -9    2.21    0.69 
  -5   6  -9    2.28    0.74 
  -5   6  -8    1.58    0.61 
  -5   6  -8    0.43    0.38 
  -5   6  -7    1.21    0.49 
   5   6  -7    1.32    0.41 
  -5   6  -7    1.03    0.50 
  -5   6  -6    4.95    0.93 
  -5   6  -6    4.35    0.87 
  -5   6  -5    1.51    0.52 
  -5   6  -4   37.78    2.52 
   5   6  -4   34.98    1.29 
   5   6  -3    2.34    0.32 
  -5   6  -3    2.61    0.68 
   5   6  -2    2.15    0.29 
  -5   6  -2    2.41    0.58 
  -5   6  -1    7.34    1.14 
   5   6  -1    7.32    0.41 
   5   6  -1    6.33    0.42 
  -5  -6   0   32.35    2.01 
  -5   6   0   28.85    2.20 
  -5   6   1    5.81    1.00 
  -5  -6   1    6.43    0.91 
   5   6   1    7.16    1.01 
  -5   6   2    3.74    0.77 
   5   6   2    3.54    0.73 
  -5  -6   2    1.90    0.52 
  -5   6   3    3.21    0.82 
  -5  -6   3    2.29    0.54 
   5   6   3    2.19    0.58 
  -5  -6   4   33.15    2.01 
   5   6   4   35.62    2.17 
  -5   6   4   33.37    2.39 
  -5   6   5    2.24    0.69 
   5   6   5    1.39    0.47 
  -5   6   6    5.93    1.03 
   5   6   6    4.46    0.75 
   5   6   7    1.27    0.42 
  -5   6   7    1.53    0.58 
   5   6   8    1.19    0.43 
  -5   6   8    0.92    0.55 
   5   6   9    2.11    0.54 
  -5   6   9    1.28    0.49 
   5   6  10   11.83    1.20 
  -5   6  10   12.10    1.48 
  -5   6  11    2.23    0.66 
  -5   6  12   13.03    1.60 
  -5   6  13   18.57    1.90 
  -5   6  14    0.54    0.48 
  -5   6  15    3.55    0.85 
  -5   6  16    8.33    1.34 
  -5   6  17    1.36    0.66 
  -5   6  18    5.23    1.12 
  -5   6  19    0.33    0.49 
  -5   6  20    8.61    1.41 
  -5   6  21    0.69    0.50 
   5   7 -20    2.31    0.79 
   5   7 -19   17.99    1.98 
   5   7 -18    4.66    1.05 
   5   7 -17    8.44    1.32 
  -5   7 -17   12.22    1.80 
  -5   7 -16    0.43    0.37 
   5   7 -16    1.49    0.71 
  -5   7 -15    0.68    0.62 
   5   7 -15    0.97    0.51 
  -5   7 -14   16.03    1.96 
   5   7 -14   12.41    1.55 
  -5   7 -13    2.89    0.87 
   5   7 -13    1.46    0.63 
  -5   7 -12    1.53    0.71 
  -5   7 -11   10.13    1.49 
  -5   7 -11    7.99    1.36 
  -5   7 -10   16.16    1.84 
  -5   7 -10   11.13    1.60 
  -5   7  -9   29.67    2.46 
  -5   7  -9   32.49    2.68 
  -5   7  -8   11.43    1.53 
  -5   7  -8   10.73    1.52 
  -5   7  -7    3.24    0.81 
  -5   7  -6    4.54    0.98 
  -5   7  -5   30.48    2.45 
  -5   7  -4   19.11    1.97 
  -5   7  -3    3.53    0.86 
  -5   7  -2   -0.51    0.47 
  -5   7  -1    0.38    0.45 
  -5   7   0    2.93    0.80 
  -5   7   1    1.24    0.56 
   5   7   1    0.22    0.20 
  -5   7   2    0.02    0.32 
   5   7   2    0.31    0.36 
  -5   7   3    4.38    1.06 
   5   7   3    5.29    0.91 
   5   7   4   17.97    1.64 
  -5   7   4   19.26    1.97 
   5   7   5   32.65    2.20 
  -5   7   5   28.82    2.37 
  -5   7   6    5.03    1.03 
   5   7   6    3.37    0.69 
   5   7   7    2.79    0.66 
  -5   7   7    2.28    0.70 
   5   7   8   11.42    1.27 
  -5   7   8   10.99    1.48 
   5   7   9   33.48    2.16 
  -5   7   9   32.99    2.61 
   5   7  10   12.80    1.33 
  -5   7  10   15.03    1.83 
   5   7  11    9.67    1.14 
  -5   7  11    9.53    1.42 
  -5   7  12    1.96    0.73 
  -5   7  13    1.10    0.53 
  -5   7  14   12.80    1.70 
  -5   7  15    0.10    0.38 
  -5   7  16    1.18    0.64 
  -5   7  17   10.67    1.55 
  -5   7  18    5.09    1.16 
  -5   8 -10    2.29    0.81 
  -5   8  -9    3.64    1.00 
  -5   8  -8   -0.17    0.42 
  -5   8  -7   -0.52    0.41 
  -5   8  -6    6.87    1.28 
  -5   8  -5   20.15    2.15 
  -5   8  -4    6.72    1.24 
  -5   8  -3    8.57    1.43 
  -5   8  -2    2.68    0.75 
  -5   8  -1    2.03    0.74 
  -5   8   0    4.18    0.96 
  -5   8   1    1.87    0.74 
   5   8   1    1.91    0.69 
  -5   8   2    3.27    0.89 
   5   8   2    2.02    0.60 
  -5   8   3    7.97    1.36 
   5   8   3    7.95    1.19 
  -5   8   4    4.01    1.00 
   5   8   4    5.35    0.99 
   5   8   5   19.31    1.84 
  -5   8   5   21.87    2.22 
   5   8   6    4.88    0.93 
  -5   8   6    6.76    1.25 
   5   8   7    0.54    0.46 
  -5   8   7    0.16    0.31 
   5   8   8    1.01    0.38 
  -5   8   8   -0.03    0.39 
   5   8   9    2.50    0.67 
  -5   8   9    2.84    0.88 
  -5   8  10    1.22    0.59 
  -5   8  11    6.08    1.25 
  -5   8  12   12.21    1.75 
   5   9   0    6.79    1.22 
   5   9   1   12.57    1.64 
   5   9   2    5.27    1.09 
   5   9   3   -0.15    0.38 
   6   0 -31    5.58    1.11 
   6   0 -30    0.95    0.49 
  -6   0 -30    1.88    0.58 
  -6   0 -30    2.05    0.71 
   6   0 -29    4.77    0.98 
  -6   0 -29    5.73    0.90 
  -6   0 -29    4.44    1.08 
  -6   0 -28   16.10    1.50 
   6   0 -28   15.26    1.66 
  -6   0 -28   19.88    2.06 
   6   0 -27   21.76    1.94 
  -6   0 -27   19.97    1.66 
  -6   0 -27   20.71    2.05 
   6   0 -26    9.88    1.13 
  -6   0 -26    9.26    1.12 
   6   0 -26    8.28    1.21 
  -6   0 -26   11.01    1.49 
   6   0 -25    7.27    0.97 
  -6   0 -25    7.36    1.00 
   6   0 -25    7.07    1.04 
  -6   0 -25    8.95    1.30 
   6   0 -24   19.89    1.58 
   6   0 -24   21.57    1.77 
  -6   0 -24   19.98    1.65 
  -6   0 -24   18.47    1.79 
  -6   0 -23   51.24    2.61 
   6   0 -23   47.39    2.55 
   6   0 -23   42.70    2.26 
  -6   0 -23   48.13    2.84 
   6   0 -22    6.64    0.94 
   6   0 -22    9.18    1.12 
  -6   0 -22    8.20    1.04 
  -6   0 -22    9.57    1.26 
   6   0 -21   24.58    1.70 
  -6   0 -21   25.10    1.82 
   6   0 -21   25.64    1.77 
  -6   0 -21   26.79    2.00 
   6   0 -20   16.66    1.39 
  -6   0 -20   19.89    1.61 
   6   0 -20   19.12    1.49 
  -6   0 -20   19.66    1.67 
   6   0 -19    5.67    0.80 
  -6   0 -19    5.83    0.87 
   6   0 -19    4.79    0.76 
  -6   0 -19    4.94    0.83 
   6   0 -18   10.71    1.04 
   6   0 -18   14.07    1.25 
  -6   0 -18   11.13    1.18 
  -6   0 -18   12.45    1.27 
  -6   0 -17    5.37    0.81 
   6   0 -17    4.36    0.70 
   6   0 -17    4.20    0.64 
  -6   0 -17    6.33    0.90 
   6   0 -16    1.70    0.44 
   6   0 -16    2.54    0.51 
  -6   0 -16    1.79    0.48 
  -6   0 -16    2.58    0.57 
   6   0 -15  111.55    3.45 
  -6   0 -15  110.58    3.63 
   6   0 -15  118.75    3.07 
  -6   0 -15  117.71    3.51 
   6   0 -14    2.72    0.60 
  -6   0 -14    3.11    0.63 
   6   0 -14    3.23    0.53 
  -6   0 -14    2.66    0.56 
  -6   0 -13   25.54    1.71 
   6   0 -13   24.75    1.69 
   6   0 -13   24.06    1.56 
   6   0 -13   26.66    1.34 
  -6   0 -13   26.01    1.55 
  -6   0 -12   12.35    1.18 
   6   0 -12   12.65    1.17 
  -6   0 -12   13.14    1.05 
   6   0 -12   11.85    0.85 
  -6   0 -11   16.37    1.35 
  -6   0 -11   19.17    1.22 
   6   0 -11   19.01    1.40 
   6   0 -11   19.29    1.02 
   6   0 -10    0.29    0.26 
   6   0 -10    0.69    0.22 
  -6   0 -10    0.41    0.23 
  -6   0 -10    0.64    0.33 
  -6   0  -9   49.85    2.28 
  -6   0  -9   49.89    1.81 
   6   0  -9   50.58    2.17 
   6   0  -9   52.86    1.48 
   6   0  -8   75.22    1.63 
  -6   0  -8   76.91    2.12 
   6   0  -7   17.69    0.73 
  -6   0  -7   17.48    0.97 
   6   0  -6   26.18    0.79 
  -6   0  -6   27.67    1.33 
  -6   0  -6   27.38    1.13 
   6   0  -6   24.35    0.82 
   6   0  -5    5.25    0.31 
  -6   0  -5    5.39    0.58 
   6   0  -5    4.97    0.61 
  -6   0  -5    5.30    0.47 
   6   0  -5    4.78    0.31 
   6   0  -4   17.80    1.13 
  -6   0  -4   19.50    1.10 
  -6   0  -4   20.06    0.83 
   6   0  -3   42.13    1.68 
  -6   0  -3   40.23    2.02 
  -6   0  -3   42.73    1.12 
  -6   0  -3   39.01    1.55 
   6   0  -2   17.81    1.07 
  -6   0  -2   17.53    0.65 
  -6   0  -2   16.94    1.03 
  -6   0  -1   69.59    2.09 
  -6   0   0   37.47    1.90 
  -6   0   0   47.87    1.74 
  -6   0   1   69.49    2.57 
  -6   0   1   72.38    2.15 
  -6   0   2   16.05    1.24 
  -6   0   2   15.84    1.03 
  -6   0   3   45.68    2.06 
  -6   0   3   42.47    1.71 
  -6   0   4   19.29    1.18 
  -6   0   4   19.06    1.33 
  -6   0   5    6.52    0.78 
  -6   0   5    6.17    0.68 
  -6   0   6   27.34    1.58 
  -6   0   6   26.84    1.45 
  -6   0   7   15.38    1.19 
  -6   0   7   17.01    1.18 
  -6   0   8   68.34    2.40 
  -6   0   9   51.65    2.14 
  -6   0  10    0.45    0.25 
  -6   0  11   19.89    1.40 
  -6   0  12   12.85    1.16 
  -6   0  13   26.31    1.68 
  -6   0  14    3.16    0.63 
  -6   0  15  117.68    3.69 
  -6   0  16    2.38    0.57 
  -6   0  17    4.76    0.79 
  -6   0  18   14.13    1.37 
  -6   0  19    5.47    0.89 
  -6   0  20   21.63    1.77 
  -6   0  21   26.31    1.97 
  -6   0  22    8.33    1.16 
  -6   0  23   51.09    2.88 
  -6   0  24   17.55    1.77 
  -6   0  25    8.20    1.20 
  -6   0  26    7.90    1.22 
  -6   0  27   20.62    1.99 
  -6   0  28   19.73    1.98 
   6  -1 -30    3.76    0.93 
  -6  -1 -30    7.31    1.31 
  -6   1 -30    7.43    1.37 
  -6   1 -30    6.00    0.97 
   6   1 -30    6.92    1.25 
   6  -1 -29    2.87    0.81 
  -6  -1 -29    3.52    0.91 
  -6   1 -29    2.37    0.77 
  -6   1 -29    3.53    0.72 
   6   1 -29    4.13    0.88 
  -6  -1 -28    3.44    0.85 
   6  -1 -28    1.20    0.53 
   6   1 -28    2.50    0.66 
  -6   1 -28    3.40    0.95 
  -6   1 -28    2.36    0.59 
   6   1 -28    2.21    0.70 
   6  -1 -27    6.59    1.11 
   6   1 -27    5.25    0.89 
  -6  -1 -27    7.14    1.22 
  -6   1 -27    7.30    1.27 
  -6   1 -27    6.85    1.01 
  -6  -1 -27    7.05    0.99 
   6   1 -27    5.76    1.03 
   6   1 -26    2.81    0.72 
   6   1 -26    2.11    0.60 
  -6   1 -26    2.51    0.79 
  -6  -1 -26    1.76    0.58 
   6  -1 -26    1.21    0.53 
  -6   1 -26    2.32    0.63 
  -6  -1 -26    3.02    0.67 
   6   1 -25    0.68    0.48 
   6   1 -25    0.18    0.30 
  -6   1 -25    0.72    0.38 
  -6  -1 -25   -0.38    0.40 
  -6   1 -25    0.30    0.28 
   6  -1 -25   -0.22    0.24 
  -6  -1 -25    0.48    0.31 
   6   1 -24   16.28    1.53 
  -6  -1 -24   16.22    1.68 
   6   1 -24   16.81    1.53 
  -6   1 -24   18.28    1.59 
  -6  -1 -24   17.03    1.51 
  -6   1 -24   17.38    1.78 
   6  -1 -24   17.24    1.63 
   6   1 -23    4.56    0.80 
   6  -1 -23    4.80    0.86 
   6   1 -23    5.16    0.84 
  -6   1 -23    6.45    1.07 
  -6   1 -23    4.32    0.81 
  -6  -1 -23    4.39    0.90 
  -6  -1 -23    3.62    0.72 
   6   1 -22   26.47    1.83 
   6  -1 -22   25.55    1.86 
  -6  -1 -22   29.59    2.15 
   6   1 -22   28.01    1.93 
  -6   1 -22   22.80    1.77 
  -6  -1 -22   26.41    1.83 
  -6   1 -22   29.39    2.19 
   6   1 -21    6.91    0.92 
  -6   1 -21    8.57    1.21 
  -6   1 -21    6.15    0.94 
  -6  -1 -21    7.70    1.09 
  -6  -1 -21    7.17    0.96 
   6  -1 -21    5.85    0.87 
   6   1 -21    5.76    0.88 
   6   1 -20    6.94    0.89 
   6  -1 -20    6.41    0.91 
  -6   1 -20    7.62    1.08 
  -6  -1 -20    8.26    1.04 
  -6   1 -20    8.33    1.05 
  -6  -1 -20    6.24    0.94 
   6   1 -20    5.78    0.86 
   6   1 -19    3.92    0.65 
   6   1 -19    5.53    0.83 
  -6   1 -19    5.18    0.88 
  -6   1 -19    5.67    0.87 
  -6  -1 -19    6.21    0.80 
   6  -1 -19    4.24    0.71 
  -6  -1 -19    5.92    0.86 
  -6  -1 -19    4.06    0.74 
   6   1 -18    0.08    0.16 
   6   1 -18    0.70    0.36 
  -6   1 -18    0.28    0.27 
  -6   1 -18    0.87    0.42 
  -6  -1 -18    0.27    0.15 
  -6  -1 -18    0.54    0.33 
  -6  -1 -18    0.23    0.22 
   6   1 -17    2.20    0.45 
  -6   1 -17    2.52    0.57 
   6   1 -17    2.37    0.53 
  -6   1 -17    2.55    0.60 
  -6  -1 -17    2.54    0.49 
  -6  -1 -17    2.47    0.54 
  -6  -1 -17    1.90    0.47 
   6   1 -16    6.18    0.72 
  -6   1 -16    8.08    1.02 
   6   1 -16    7.60    0.95 
  -6   1 -16    8.03    0.99 
  -6  -1 -16    6.23    0.86 
  -6  -1 -16    7.02    0.76 
  -6  -1 -16    5.56    0.80 
   6   1 -15    6.78    0.74 
  -6   1 -15    7.60    0.94 
   6   1 -15    5.31    0.79 
  -6  -1 -15    6.44    0.70 
  -6   1 -15    8.05    1.00 
  -6  -1 -15    6.66    0.88 
  -6  -1 -15    6.27    0.82 
   6   1 -14   39.29    2.10 
  -6  -1 -14   37.49    2.06 
  -6  -1 -14   39.50    1.93 
  -6  -1 -14   39.73    1.66 
  -6   1 -14   35.35    1.95 
   6   1 -14   38.95    2.11 
   6   1 -14   40.80    1.68 
   6   1 -13   24.54    1.65 
  -6  -1 -13   24.66    1.66 
  -6   1 -13   24.60    1.56 
   6   1 -13   25.49    1.64 
   6   1 -13   24.39    1.23 
  -6  -1 -13   24.70    1.48 
  -6  -1 -12   19.44    1.47 
   6   1 -12   20.94    1.51 
  -6  -1 -12   21.72    1.55 
  -6   1 -12   19.80    1.36 
  -6  -1 -12   20.97    1.31 
   6   1 -12   20.51    1.44 
   6  -1 -12   23.85    1.68 
   6   1 -12   21.21    1.09 
  -6   1 -11    1.77    0.41 
   6  -1 -11    1.49    0.48 
  -6  -1 -11    1.79    0.47 
   6   1 -11    1.38    0.39 
  -6  -1 -11    1.68    0.45 
  -6  -1 -11    1.90    0.42 
   6   1 -11    1.89    0.31 
   6   1 -11    0.77    0.29 
  -6  -1 -10   29.01    1.76 
   6   1 -10   30.50    1.78 
  -6  -1 -10   30.47    1.78 
  -6  -1 -10   32.85    1.50 
  -6   1 -10   30.72    1.59 
   6   1 -10   31.93    1.15 
   6   1 -10   33.89    1.73 
   6  -1 -10   29.12    1.80 
   6  -1  -9    6.27    0.80 
  -6  -1  -9    6.60    0.64 
  -6   1  -9    7.47    0.76 
  -6  -1  -9    6.66    0.87 
  -6  -1  -9    7.18    0.86 
   6   1  -9    6.52    0.84 
   6   1  -9    6.54    0.48 
  -6  -1  -8   10.61    0.77 
  -6   1  -8   11.13    0.89 
   6   1  -8   12.02    1.12 
  -6  -1  -8   10.93    1.05 
  -6  -1  -8    9.91    1.00 
   6   1  -8   10.88    0.55 
   6  -1  -8    9.36    0.98 
   6   1  -7    4.65    0.59 
  -6  -1  -7    4.50    0.47 
   6  -1  -7    4.56    0.67 
   6   1  -7    4.57    0.31 
   6   1  -7    5.92    0.78 
  -6  -1  -7    5.33    0.75 
  -6  -1  -7    5.79    0.77 
  -6   1  -7    4.46    0.55 
  -6   1  -6    9.04    0.75 
  -6  -1  -6    8.70    0.63 
   6   1  -6    8.77    0.95 
  -6  -1  -6    8.64    0.93 
  -6  -1  -6    9.01    0.96 
   6  -1  -6    8.80    0.66 
   6   1  -6    7.09    0.70 
  -6  -1  -6    7.95    0.57 
   6  -1  -6    8.77    0.90 
  -6  -1  -5   21.08    0.95 
   6  -1  -5   21.36    1.37 
  -6   1  -5   19.85    1.25 
   6   1  -5   19.89    1.41 
  -6  -1  -5   19.81    1.36 
  -6  -1  -5   19.88    1.40 
   6  -1  -5   20.03    0.94 
  -6  -1  -5   20.81    0.84 
   6   1  -5   20.75    1.15 
  -6   1  -5   20.87    1.09 
  -6  -1  -4    0.23    0.09 
   6   1  -4    0.54    0.19 
  -6   1  -4    0.39    0.17 
   6  -1  -4    0.53    0.17 
  -6   1  -4    0.56    0.18 
  -6  -1  -4    0.57    0.26 
  -6  -1  -4    0.12    0.17 
  -6  -1  -4    0.79    0.16 
   6   1  -3   10.33    0.74 
  -6   1  -3    9.68    0.87 
  -6  -1  -3   11.41    0.47 
  -6  -1  -3   12.54    1.06 
  -6  -1  -3   12.49    1.10 
  -6   1  -3   10.80    0.73 
  -6  -1  -3   11.71    0.70 
   6  -1  -3   11.78    0.68 
   6   1  -2    5.72    0.53 
   6  -1  -2    5.44    0.46 
  -6  -1  -2    6.34    0.79 
  -6  -1  -2    5.86    0.73 
  -6   1  -2    5.69    0.51 
  -6  -1  -2    5.86    0.50 
  -6   1  -2    6.41    0.72 
  -6  -1  -1    7.58    0.81 
   6  -1  -1    7.72    0.54 
  -6  -1  -1    8.60    0.91 
  -6  -1  -1    7.00    0.55 
  -6   1  -1    7.71    0.78 
  -6  -1   0    7.27    0.77 
  -6  -1   0    6.83    0.81 
   6  -1   0    7.87    0.55 
  -6  -1   0    7.96    0.59 
  -6   1   0    8.59    0.84 
  -6  -1   1    7.66    0.79 
  -6  -1   1    7.27    0.83 
  -6  -1   1    6.37    0.55 
   6  -1   1    7.46    0.55 
  -6   1   1    7.21    0.77 
  -6  -1   2    5.51    0.72 
  -6  -1   2    5.27    0.64 
  -6  -1   2    5.73    0.54 
  -6   1   2    7.34    0.80 
   6  -1   2    6.69    0.54 
  -6   1   2    6.00    0.77 
   6  -1   3   11.65    0.73 
  -6  -1   3   10.89    0.90 
  -6   1   3   10.10    1.00 
  -6  -1   3   11.64    0.78 
  -6   1   3   12.33    1.04 
  -6   1   4    0.57    0.27 
  -6  -1   4    0.43    0.20 
   6  -1   4    0.87    0.23 
  -6  -1   4    0.59    0.21 
  -6   1   4    0.29    0.20 
  -6  -1   5   18.77    1.15 
  -6   1   5   21.27    1.41 
  -6  -1   5   21.90    1.15 
  -6   1   5   21.02    1.38 
   6  -1   5   19.89    1.05 
  -6  -1   6    9.99    0.82 
  -6   1   6    7.88    0.86 
   6  -1   6    8.31    0.71 
  -6  -1   6    6.61    0.66 
  -6   1   6    8.59    0.90 
  -6  -1   7    4.96    0.58 
  -6  -1   7    5.32    0.62 
   6  -1   7    4.86    0.57 
  -6   1   7    5.41    0.71 
  -6   1   7    4.36    0.64 
  -6   1   8   11.44    1.02 
  -6  -1   8   10.78    0.89 
  -6   1   8   10.31    1.03 
   6  -1   8   10.00    0.84 
  -6  -1   9    7.65    0.67 
  -6   1   9    6.49    0.77 
  -6  -1   9    6.52    0.71 
  -6   1   9    6.62    0.84 
   6  -1   9    6.34    0.70 
  -6  -1  10   28.70    1.27 
  -6   1  10   28.90    1.60 
  -6  -1  10   31.06    1.58 
  -6   1  10   30.89    1.82 
  -6  -1  11    2.22    0.37 
  -6  -1  11    1.51    0.38 
  -6   1  11    1.62    0.45 
  -6  -1  12   21.54    1.04 
  -6  -1  12   22.98    1.44 
  -6   1  12   21.71    1.58 
   6  -1  12   21.24    1.43 
  -6  -1  13   25.67    1.09 
  -6  -1  13   24.64    1.54 
  -6   1  13   25.05    1.73 
  -6  -1  14   38.87    1.28 
  -6  -1  14   38.20    1.97 
  -6   1  14   35.27    2.11 
  -6  -1  15    5.82    0.47 
  -6  -1  15    7.66    0.92 
  -6   1  15    5.68    0.89 
  -6  -1  16    7.35    0.49 
  -6   1  16    9.54    1.14 
  -6  -1  16    7.35    0.90 
  -6  -1  17    2.11    0.23 
  -6  -1  17    2.45    0.55 
  -6   1  17    2.40    0.60 
  -6  -1  18    0.90    0.39 
  -6   1  18    0.35    0.36 
  -6  -1  19    4.69    0.82 
  -6   1  19    5.37    0.94 
  -6  -1  20    7.97    1.04 
  -6   1  20    7.14    1.08 
  -6  -1  21    7.73    1.07 
  -6   1  21    7.11    1.09 
  -6  -1  22   27.16    1.99 
  -6   1  22   29.17    2.19 
  -6  -1  23    3.09    0.73 
  -6   1  23    5.73    1.04 
  -6   1  24   16.19    1.71 
  -6   1  25   -0.10    0.33 
  -6   1  26    1.42    0.59 
  -6   1  27    6.34    1.16 
  -6   1  28    4.08    0.96 
   6   2 -30    0.55    0.54 
  -6  -2 -30    1.79    0.80 
   6  -2 -30    1.24    0.56 
   6   2 -29   11.65    1.49 
   6  -2 -29   12.94    1.66 
  -6   2 -29   10.73    1.62 
  -6   2 -29   12.51    1.37 
   6   2 -29   10.93    1.40 
  -6  -2 -29   12.25    1.64 
   6   2 -28    3.84    0.91 
  -6   2 -28    2.64    0.81 
   6   2 -28    3.84    0.84 
   6  -2 -28    3.24    0.85 
  -6   2 -28    3.63    0.75 
  -6  -2 -28    3.54    0.93 
  -6   2 -27    2.67    0.81 
   6   2 -27    1.57    0.58 
   6   2 -27    2.93    0.72 
  -6   2 -27    2.71    0.67 
  -6  -2 -27    2.08    0.71 
   6  -2 -27    2.50    0.75 
  -6   2 -26    2.77    0.82 
   6   2 -26    1.86    0.60 
   6   2 -26    3.22    0.78 
   6  -2 -26    3.01    0.83 
  -6   2 -26    1.63    0.57 
  -6  -2 -26    3.56    0.81 
  -6   2 -25    1.85    0.65 
   6   2 -25    1.55    0.55 
   6   2 -25    3.09    0.72 
  -6   2 -25    2.25    0.57 
   6  -2 -25    2.76    0.75 
  -6  -2 -25    3.38    0.89 
  -6  -2 -24    2.43    0.71 
   6   2 -24    2.47    0.65 
  -6   2 -24    2.73    0.81 
   6   2 -24    2.06    0.59 
  -6   2 -24    2.55    0.63 
  -6   2 -23   14.53    1.46 
   6   2 -23   13.28    1.46 
  -6  -2 -23   12.10    1.26 
  -6   2 -23   12.77    1.58 
  -6  -2 -23   13.81    1.55 
   6   2 -23   12.46    1.32 
  -6   2 -22    2.51    0.71 
  -6  -2 -22    3.30    0.73 
   6   2 -22    2.48    0.59 
   6   2 -22    2.31    0.61 
  -6   2 -22    2.18    0.57 
  -6  -2 -22    2.95    0.65 
  -6   2 -21    1.03    0.50 
  -6  -2 -21    1.68    0.55 
   6   2 -21    1.59    0.47 
   6   2 -21    1.50    0.51 
  -6   2 -21    1.15    0.43 
  -6  -2 -21    1.95    0.53 
  -6   2 -20    1.70    0.56 
  -6  -2 -20    1.20    0.42 
   6   2 -20    1.36    0.48 
  -6   2 -20    1.38    0.49 
  -6  -2 -20    1.27    0.42 
  -6  -2 -20    1.32    0.39 
  -6  -2 -20    1.46    0.45 
   6   2 -20    1.72    0.45 
  -6   2 -19    5.45    0.96 
   6   2 -19    4.36    0.70 
  -6  -2 -19    3.91    0.66 
   6   2 -19    4.72    0.83 
  -6  -2 -19    3.04    0.66 
  -6   2 -19    4.34    0.78 
  -6  -2 -19    5.06    0.70 
  -6  -2 -19    5.36    0.82 
  -6  -2 -18   14.96    1.28 
   6   2 -18   13.23    1.33 
  -6   2 -18   15.39    1.52 
  -6  -2 -18   17.67    1.45 
  -6  -2 -18   14.63    1.13 
   6   2 -18   15.97    1.27 
  -6  -2 -18   15.40    1.41 
  -6  -2 -17   18.10    1.40 
   6   2 -17   20.07    1.64 
  -6   2 -17   18.17    1.60 
  -6  -2 -17   16.28    1.38 
  -6  -2 -17   18.73    1.22 
   6   2 -17   19.41    1.35 
  -6  -2 -17   19.08    1.52 
  -6  -2 -16   19.25    1.42 
   6   2 -16   16.20    1.45 
  -6   2 -16   20.40    1.64 
  -6  -2 -16   17.49    1.13 
   6   2 -16   18.84    1.29 
  -6  -2 -16   17.27    1.42 
  -6  -2 -16   18.11    1.43 
   6   2 -15    1.12    0.31 
  -6  -2 -15    0.95    0.34 
   6   2 -15    1.38    0.48 
  -6  -2 -15    1.75    0.36 
  -6  -2 -15    0.56    0.31 
   6   2 -15    1.79    0.48 
  -6  -2 -15    0.87    0.32 
  -6   2 -15    1.00    0.41 
   6   2 -14    2.26    0.42 
  -6  -2 -14    2.95    0.58 
   6   2 -14    2.06    0.52 
  -6  -2 -14    2.56    0.39 
  -6  -2 -14    2.32    0.55 
   6   2 -14    1.68    0.40 
  -6   2 -14    2.41    0.55 
  -6  -2 -14    2.77    0.52 
  -6  -2 -13    0.95    0.34 
  -6  -2 -13    0.75    0.34 
   6   2 -13    0.70    0.33 
  -6  -2 -13    0.97    0.26 
  -6  -2 -13    0.64    0.29 
  -6   2 -13    0.57    0.30 
   6   2 -13    0.41    0.16 
   6   2 -13    0.38    0.16 
  -6  -2 -12   10.91    0.97 
  -6  -2 -12   10.07    1.05 
  -6   2 -12   12.80    1.19 
   6   2 -12   12.45    0.87 
  -6  -2 -12   10.76    1.04 
   6   2 -12   11.87    1.21 
  -6  -2 -12   11.35    0.75 
   6   2 -12   11.21    1.03 
  -6  -2 -11    4.21    0.58 
   6   2 -11    3.42    0.64 
  -6  -2 -11    2.83    0.52 
  -6  -2 -11    3.24    0.37 
  -6  -2 -11    3.58    0.62 
  -6   2 -11    2.53    0.52 
   6   2 -11    3.17    0.43 
   6   2 -11    2.75    0.51 
  -6  -2 -10    7.16    0.72 
   6   2 -10    6.05    0.54 
   6   2 -10    5.55    0.82 
  -6  -2 -10    5.99    0.78 
  -6  -2 -10    6.55    0.49 
  -6   2 -10    6.78    0.82 
  -6  -2 -10    5.88    0.78 
  -6   2  -9   28.24    1.62 
  -6  -2  -9   25.23    1.28 
  -6  -2  -9   26.40    1.62 
   6   2  -9   28.70    1.80 
  -6  -2  -9   29.12    0.96 
  -6  -2  -9   31.37    1.76 
   6  -2  -9   29.01    1.84 
   6   2  -9   28.09    1.07 
  -6   2  -8    9.60    0.93 
  -6  -2  -8    8.56    0.72 
   6   2  -8    8.97    1.00 
  -6  -2  -8   10.12    0.52 
  -6  -2  -8   10.18    1.00 
  -6  -2  -8    8.73    0.93 
   6   2  -8    8.45    0.77 
   6   2  -8    9.68    0.58 
   6  -2  -8   10.97    1.11 
  -6  -2  -7    9.99    0.51 
   6  -2  -7   12.18    1.17 
  -6  -2  -7   10.78    0.76 
   6   2  -7   11.21    1.12 
  -6  -2  -7   14.04    1.19 
  -6  -2  -7   10.61    0.49 
  -6  -2  -7   11.25    1.02 
   6  -2  -7   11.14    0.92 
   6   2  -7   11.32    0.85 
   6   2  -7   10.69    0.55 
  -6   2  -7   12.47    1.02 
   6  -2  -6   26.63    1.67 
  -6  -2  -6   25.86    1.09 
   6   2  -6   25.49    1.67 
  -6  -2  -6   25.48    1.57 
  -6  -2  -6   25.66    0.69 
  -6  -2  -6   25.25    1.53 
   6  -2  -6   25.19    1.34 
   6   2  -6   26.35    1.24 
  -6   2  -6   28.83    1.52 
  -6  -2  -6   24.72    0.75 
   6  -2  -5    4.79    0.58 
  -6  -2  -5    4.66    0.44 
  -6   2  -5    3.20    0.51 
   6  -2  -5    5.07    0.73 
  -6   2  -5    4.51    0.69 
   6   2  -5    5.06    0.73 
  -6  -2  -5    4.09    0.63 
  -6  -2  -5    5.25    0.71 
  -6  -2  -5    3.65    0.27 
   6   2  -5    4.02    0.47 
  -6   2  -4   21.61    1.44 
   6  -2  -4   23.25    1.51 
  -6  -2  -4   20.99    0.84 
  -6  -2  -4   21.24    1.43 
  -6  -2  -4   19.92    1.33 
   6   2  -4   23.72    1.58 
  -6  -2  -4   19.12    0.55 
  -6   2  -4   20.35    1.22 
   6  -2  -4   22.55    1.23 
   6   2  -4   19.84    0.97 
  -6   2  -3   47.49    2.15 
  -6  -2  -3   46.97    1.12 
  -6  -2  -3   46.97    2.00 
   6   2  -3   44.96    2.16 
  -6  -2  -3   47.78    2.14 
  -6  -2  -3   46.04    0.84 
  -6   2  -3   47.19    1.83 
   6  -2  -3   43.79    1.69 
   6   2  -3   47.92    1.40 
  -6   2  -2    8.45    0.91 
   6  -2  -2    8.01    0.72 
  -6  -2  -2    8.25    0.41 
   6   2  -2    8.16    0.53 
  -6  -2  -2    7.93    0.83 
  -6  -2  -2    6.32    0.32 
  -6   2  -2    9.05    0.79 
  -6  -2  -2    8.18    0.43 
  -6  -2  -1   19.25    0.51 
   6  -2  -1   24.06    1.24 
  -6  -2  -1   23.08    0.67 
   6   2  -1   23.22    1.57 
  -6  -2  -1   20.99    0.53 
  -6   2  -1   22.88    1.50 
  -6  -2  -1   23.68    1.37 
   6  -2   0   23.69    1.23 
   6   2   0   20.44    1.47 
  -6  -2   0   20.55    1.27 
  -6  -2   0   23.00    0.72 
  -6   2   0   20.20    1.43 
   6  -2   1   24.69    1.26 
  -6  -2   1   24.55    0.81 
  -6   2   1   26.60    1.64 
  -6  -2   1   22.05    1.28 
   6  -2   2    9.73    0.81 
  -6  -2   2    9.98    0.85 
  -6  -2   2    8.68    0.53 
  -6   2   2    9.54    0.99 
  -6  -2   3   47.52    1.81 
  -6  -2   3   48.50    1.33 
   6  -2   3   45.74    1.75 
  -6   2   3   48.87    2.24 
  -6  -2   4   22.58    1.22 
  -6  -2   4   20.31    0.92 
   6  -2   4   21.81    1.23 
  -6   2   4   21.60    1.50 
  -6  -2   5    4.54    0.46 
   6  -2   5    5.43    0.62 
  -6  -2   5    5.25    0.59 
  -6   2   5    5.86    0.81 
  -6   2   6   25.27    1.57 
  -6  -2   6   26.89    1.28 
  -6  -2   6   25.13    1.13 
  -6   2   6   25.16    1.66 
  -6   2   7   12.53    1.11 
  -6  -2   7   10.58    0.78 
  -6  -2   7   10.98    0.78 
  -6   2   7   11.08    1.11 
  -6   2   8   10.02    0.97 
  -6  -2   8    8.99    0.69 
  -6  -2   8    9.09    0.75 
  -6   2   8    9.04    1.02 
  -6   2   9   25.18    1.52 
  -6  -2   9   27.18    1.35 
   6  -2   9   26.48    1.54 
  -6   2   9   22.83    1.65 
  -6  -2   9   27.61    1.17 
  -6   2  10    7.20    0.81 
  -6  -2  10    6.38    0.69 
  -6  -2  10    6.42    0.54 
  -6   2  10    6.62    0.90 
   6  -2  10    6.71    0.82 
   6  -2  11    3.21    0.59 
  -6   2  11    2.57    0.47 
  -6  -2  11    3.46    0.54 
  -6  -2  11    3.31    0.37 
  -6   2  11    2.90    0.64 
  -6   2  12   11.49    1.00 
  -6  -2  12   10.50    0.62 
  -6  -2  12   10.59    0.95 
  -6   2  12   11.81    1.24 
   6  -2  12   10.87    1.08 
  -6  -2  13    0.68    0.27 
   6  -2  13    0.29    0.33 
  -6  -2  13    0.93    0.19 
  -6   2  13    0.12    0.20 
  -6  -2  14    2.11    0.45 
  -6   2  14    2.03    0.58 
   6  -2  14    2.23    0.54 
  -6  -2  15    1.45    0.44 
  -6   2  15    1.41    0.49 
  -6   2  16   17.23    1.60 
  -6   2  17   22.02    1.87 
  -6   2  18   13.52    1.49 
  -6   2  19    5.03    0.97 
  -6   2  20    0.75    0.36 
  -6   2  21    1.95    0.60 
  -6   2  22    2.16    0.64 
  -6   2  23   11.01    1.43 
  -6   2  24    3.05    0.82 
  -6   2  25    1.87    0.67 
  -6   2  26    3.87    0.93 
  -6   2  27    1.06    0.35 
   6   3 -29    1.02    0.61 
  -6  -3 -29    2.06    0.74 
   6   3 -29    0.67    0.36 
   6  -3 -29    2.75    0.81 
   6   3 -28   10.87    1.46 
  -6  -3 -28   12.01    1.62 
  -6   3 -28    9.01    1.20 
   6   3 -28    9.37    1.34 
   6   3 -27    6.30    1.13 
  -6  -3 -27    6.19    1.18 
   6   3 -27    5.28    0.98 
  -6   3 -27    6.35    1.01 
  -6   3 -27    7.92    1.38 
   6   3 -26    4.27    0.92 
   6   3 -26    5.63    1.04 
  -6  -3 -26    4.38    0.98 
  -6   3 -26    6.07    0.98 
  -6   3 -26    5.68    1.18 
   6   3 -25   11.22    1.36 
   6   3 -25    9.08    1.30 
  -6   3 -25    8.66    1.17 
  -6  -3 -25   10.63    1.45 
  -6   3 -25    8.01    1.34 
   6   3 -24    1.08    0.52 
  -6   3 -24    0.05    0.21 
  -6  -3 -24    0.06    0.33 
  -6   3 -24    1.10    0.68 
   6   3 -24    0.02    0.32 
   6   3 -23    5.86    1.01 
  -6   3 -23    3.35    0.73 
  -6   3 -23    3.84    0.87 
  -6  -3 -23    3.70    0.80 
   6   3 -23    4.65    0.84 
  -6  -3 -22   11.49    1.41 
   6   3 -22   10.41    1.21 
   6   3 -22   10.06    1.29 
  -6   3 -22   10.19    1.26 
  -6   3 -22   10.82    1.46 
  -6   3 -21   12.87    1.57 
   6   3 -21   11.82    1.26 
   6   3 -21   12.09    1.38 
  -6  -3 -21   11.67    1.36 
   6   3 -20    0.31    0.34 
  -6  -3 -20    0.36    0.23 
  -6   3 -20    0.55    0.44 
   6   3 -20    0.93    0.40 
  -6  -3 -19   -0.07    0.25 
   6   3 -19    1.05    0.47 
  -6   3 -19    0.74    0.54 
   6   3 -19    0.33    0.29 
  -6   3 -18   26.76    2.10 
   6   3 -18   26.19    1.70 
  -6  -3 -18   26.21    1.88 
   6   3 -18   25.21    1.95 
   6   3 -17    6.60    0.98 
  -6   3 -17    6.75    1.06 
   6   3 -17    5.90    0.80 
  -6  -3 -17    6.32    0.68 
  -6  -3 -17    6.65    0.94 
   6   3 -16    1.38    0.45 
  -6   3 -16    1.63    0.59 
   6   3 -16    1.69    0.42 
  -6  -3 -16    1.29    0.31 
   6   3 -15    2.04    0.58 
  -6   3 -15    1.80    0.58 
   6   3 -15    1.85    0.45 
  -6  -3 -15    1.69    0.48 
  -6  -3 -15    1.26    0.27 
   6   3 -15    2.00    0.51 
   6   3 -14   37.24    1.79 
  -6   3 -14   34.42    2.18 
   6   3 -14   33.85    2.15 
  -6  -3 -14   36.40    2.00 
  -6  -3 -14   34.20    1.30 
   6   3 -14   32.65    1.86 
   6   3 -13    5.63    0.67 
   6   3 -13    6.93    0.99 
  -6  -3 -13    7.58    0.93 
  -6   3 -13    4.93    0.80 
  -6  -3 -13    6.94    0.54 
   6   3 -13    6.26    0.82 
   6   3 -12    1.30    0.33 
   6   3 -12    1.14    0.46 
  -6   3 -12    1.06    0.39 
  -6  -3 -12    1.56    0.45 
   6   3 -12    1.09    0.35 
  -6  -3 -12    1.03    0.20 
  -6   3 -11   49.33    2.46 
   6   3 -11   47.67    2.48 
  -6  -3 -11   51.10    2.28 
  -6  -3 -11   49.77    1.16 
   6   3 -11   52.73    1.90 
   6   3 -10    1.82    0.35 
   6   3 -10    2.40    0.58 
  -6  -3 -10    2.67    0.57 
  -6  -3 -10    1.55    0.17 
  -6   3 -10    2.10    0.54 
   6   3  -9   47.66    2.44 
  -6  -3  -9   48.71    2.18 
   6   3  -9   46.46    1.81 
   6  -3  -9   49.20    2.30 
   6   3  -9   48.91    1.68 
  -6   3  -9   47.52    2.31 
   6   3  -8   20.73    1.61 
  -6  -3  -8   21.30    1.43 
   6   3  -8   21.94    1.19 
   6  -3  -8   19.24    1.42 
   6   3  -8   20.53    1.03 
  -6   3  -8   20.82    1.51 
   6  -3  -7    6.02    0.79 
   6   3  -7    7.43    0.97 
  -6  -3  -7    7.96    0.88 
   6   3  -7    7.30    0.59 
   6   3  -7    7.24    0.65 
  -6   3  -7    7.70    0.91 
  -6   3  -6    8.28    0.99 
  -6  -3  -6    9.36    0.93 
   6   3  -6    8.31    0.65 
   6  -3  -6    8.26    0.90 
  -6   3  -6    9.88    1.01 
   6   3  -6    7.92    0.98 
  -6   3  -5   14.60    1.33 
   6   3  -5   12.98    1.24 
  -6  -3  -5   15.68    1.18 
   6   3  -5   14.21    0.79 
  -6   3  -5   12.89    1.13 
  -6   3  -4   86.88    3.19 
   6   3  -4   94.22    3.31 
  -6  -3  -4   99.71    2.92 
  -6  -3  -4   91.59    2.22 
  -6   3  -4   84.79    2.86 
   6   3  -4   89.50    1.81 
  -6  -3  -3    2.96    0.38 
   6   3  -3    2.15    0.26 
  -6   3  -3    2.09    0.49 
   6   3  -3    2.90    0.63 
  -6  -3  -3    2.83    0.53 
  -6   3  -3    2.46    0.51 
   6   3  -2    5.43    0.33 
  -6   3  -2    7.56    0.91 
  -6  -3  -2    8.47    0.83 
   6   3  -2    6.84    0.89 
  -6  -3  -2    8.16    0.61 
  -6   3  -1    4.17    0.68 
  -6  -3  -1    3.88    0.55 
  -6  -3  -1    4.78    0.44 
   6   3  -1    3.69    0.66 
  -6  -3   0   20.64    0.87 
   6   3   0   20.62    1.52 
  -6  -3   0   22.24    1.28 
  -6   3   0   18.92    1.48 
  -6   3   1    3.28    0.66 
  -6  -3   1    3.40    0.34 
   6   3   1    3.16    0.60 
  -6  -3   1    3.83    0.53 
   6   3   2    7.68    0.95 
  -6  -3   2    8.08    0.75 
  -6  -3   2    7.88    0.51 
  -6   3   2    8.79    1.03 
   6  -3   3    2.12    0.45 
  -6   3   3    2.12    0.52 
   6   3   3    2.92    0.60 
  -6  -3   3    2.35    0.28 
  -6  -3   3    2.98    0.46 
  -6  -3   4   89.96    1.77 
  -6  -3   4   87.59    2.32 
   6  -3   4   95.35    2.99 
  -6   3   4   88.10    3.29 
  -6  -3   5   13.83    0.71 
  -6  -3   5   14.24    0.92 
   6  -3   5   11.50    1.06 
  -6   3   5   12.05    1.23 
  -6  -3   6    8.93    0.71 
  -6  -3   6    8.04    0.57 
   6  -3   6    8.90    0.96 
  -6   3   6    8.38    1.05 
   6  -3   7    6.78    0.84 
  -6  -3   7    8.24    0.60 
  -6   3   7    8.30    1.05 
  -6   3   8   21.74    1.45 
  -6   3   8   16.97    1.51 
   6  -3   8   19.62    1.45 
  -6  -3   8   19.81    0.99 
  -6  -3   9   44.37    1.54 
  -6   3   9   47.67    2.15 
  -6   3   9   50.66    2.61 
   6  -3   9   47.79    2.29 
   6  -3  10    2.74    0.58 
  -6   3  10    3.02    0.54 
  -6   3  10    2.60    0.67 
   6  -3  11   53.62    2.51 
  -6   3  11   50.44    2.15 
  -6   3  11   52.68    2.73 
  -6   3  12    1.31    0.39 
  -6   3  12    1.32    0.48 
  -6   3  13    5.17    0.68 
  -6   3  13    7.04    1.05 
  -6   3  14   34.09    1.70 
  -6   3  14   34.48    2.30 
  -6   3  15    2.13    0.61 
  -6   3  16    1.99    0.64 
  -6   3  17    7.09    1.11 
  -6   3  18   28.88    2.23 
  -6   3  19    0.00    0.41 
  -6   3  20    0.68    0.41 
  -6   3  21   11.91    1.55 
  -6   3  22   10.91    1.51 
  -6   3  23    3.23    0.82 
  -6   3  24    0.41    0.42 
  -6   3  25   11.57    1.58 
  -6   3  26    6.43    1.19 
  -6  -4 -27    3.90    1.02 
  -6   4 -27    2.81    0.65 
  -6   4 -26    4.21    0.84 
  -6  -4 -26    4.69    1.07 
  -6   4 -26    3.37    0.95 
   6   4 -26    3.13    0.80 
  -6   4 -25    2.05    0.61 
  -6   4 -25    2.11    0.71 
   6   4 -25    2.44    0.73 
  -6  -4 -25    0.68    0.46 
  -6   4 -24    7.27    1.34 
   6   4 -24    6.17    1.04 
  -6   4 -23    4.63    1.11 
   6   4 -23    5.27    0.95 
  -6  -4 -23    3.38    0.79 
  -6  -4 -22    3.15    0.77 
   6   4 -22    2.53    0.64 
  -6   4 -22    2.79    0.81 
   6   4 -21    4.29    0.82 
  -6   4 -21    4.29    0.98 
   6   4 -20    3.79    0.74 
  -6   4 -20    3.58    0.87 
   6   4 -19    7.50    1.02 
  -6   4 -19    8.13    1.31 
   6   4 -18    0.32    0.22 
  -6   4 -18   -0.14    0.34 
   6   4 -17    3.22    0.65 
  -6   4 -17    3.76    0.83 
   6   4 -16    7.69    0.94 
  -6   4 -16    7.20    1.13 
  -6   4 -15    0.25    0.38 
   6   4 -15    0.81    0.42 
   6   4 -15    0.33    0.22 
  -6   4 -14    3.56    0.76 
   6   4 -14    3.81    0.62 
   6   4 -14    5.09    0.74 
  -6   4 -13    7.88    1.10 
   6   4 -13    6.44    0.82 
   6   4 -13    8.81    0.93 
   6   4 -12    3.67    0.61 
  -6   4 -12    3.45    0.74 
   6   4 -12    4.09    0.63 
   6   4 -11    0.38    0.23 
  -6   4 -11    0.55    0.28 
   6   4 -10    2.42    0.46 
  -6   4 -10    3.06    0.66 
   6   4 -10    1.27    0.46 
  -6   4  -9    0.50    0.32 
   6   4  -9    0.08    0.19 
   6   4  -9    0.64    0.22 
   6   4  -9    0.48    0.24 
   6  -4  -8    4.53    0.78 
  -6   4  -8    6.46    0.94 
   6   4  -8    6.19    0.93 
   6   4  -8    4.44    0.53 
   6  -4  -7    8.14    1.02 
  -6   4  -7    8.89    1.13 
   6   4  -7    7.31    1.00 
   6   4  -7    7.96    0.66 
  -6   4  -7   10.35    1.17 
  -6   4  -6    9.73    1.17 
   6  -4  -6    8.66    1.03 
   6   4  -6    8.90    1.09 
   6   4  -6   10.14    0.69 
  -6   4  -6    9.80    1.13 
  -6   4  -5   16.89    1.54 
   6   4  -5   15.01    1.41 
   6   4  -5   17.00    0.81 
  -6  -4  -5   15.09    1.13 
  -6   4  -5   17.10    1.46 
   6  -4  -5   18.98    1.51 
  -6   4  -4    9.32    1.13 
   6   4  -4   12.77    1.29 
  -6   4  -4    9.83    1.11 
   6   4  -4   10.20    0.55 
  -6  -4  -4   11.78    0.95 
   6  -4  -4   13.46    1.27 
  -6  -4  -3    3.68    0.52 
  -6   4  -3    2.62    0.59 
   6   4  -3    3.57    0.69 
   6  -4  -3    3.97    0.69 
  -6   4  -2    1.65    0.47 
  -6  -4  -2    1.22    0.32 
   6   4  -2    1.01    0.40 
   6  -4  -2    1.07    0.35 
   6   4  -2    1.26    0.36 
  -6   4  -1    1.48    0.42 
  -6  -4  -1    2.33    0.40 
   6   4  -1    2.33    0.56 
   6   4  -1    2.26    0.50 
   6  -4  -1    2.77    0.58 
  -6   4   0    5.21    0.87 
   6   4   0    5.65    0.85 
   6   4   0    5.20    0.76 
  -6  -4   0    5.07    0.57 
   6  -4   0    4.30    0.70 
  -6   4   1    2.56    0.60 
   6   4   1    3.06    0.63 
   6  -4   1    3.24    0.63 
  -6  -4   1    2.44    0.40 
  -6   4   2    1.53    0.49 
   6  -4   2    1.14    0.37 
   6   4   2    1.64    0.45 
  -6  -4   2    1.42    0.30 
  -6   4   3    3.14    0.66 
  -6  -4   3    3.34    0.45 
   6   4   3    2.86    0.60 
   6  -4   3    4.43    0.77 
   6   4   4    9.61    1.09 
   6  -4   4   12.60    1.23 
  -6  -4   4   10.86    0.81 
  -6   4   4   10.77    1.23 
   6   4   5   15.94    1.41 
   6  -4   5   15.26    1.37 
  -6  -4   5   15.26    0.98 
  -6   4   5   16.82    1.56 
  -6   4   6    9.31    1.18 
   6   4   6    9.27    1.06 
  -6  -4   6    9.79    0.80 
  -6  -4   7    7.88    0.73 
  -6   4   7    7.84    1.08 
  -6  -4   8    3.97    0.52 
  -6   4   8    5.30    0.90 
  -6  -4   9    0.33    0.21 
  -6   4   9    0.47    0.32 
  -6  -4  10    3.08    0.52 
  -6   4  10    1.90    0.60 
  -6   4  11    0.85    0.30 
  -6  -4  11    0.68    0.27 
  -6   4  11    1.50    0.59 
  -6   4  12    3.01    0.56 
  -6   4  12    2.52    0.65 
  -6  -4  13    6.41    0.79 
  -6   4  13    7.77    0.84 
  -6   4  13    7.24    1.12 
  -6   4  14    3.97    0.59 
  -6   4  14    4.81    0.96 
  -6  -4  14    4.58    0.69 
  -6   4  15   -0.05    0.21 
  -6   4  15    0.47    0.39 
  -6   4  16    8.89    1.27 
  -6   4  17    2.57    0.69 
  -6   4  18    0.10    0.30 
  -6   4  19    8.78    1.32 
  -6   4  20    3.79    0.95 
  -6   4  21    5.43    1.11 
  -6   4  22    3.37    0.87 
  -6   4  23    7.54    1.30 
  -6   4  24    6.51    1.25 
  -6   4  25    3.54    1.01 
  -6  -5 -25    2.86    0.82 
  -6   5 -23   13.26    1.79 
   6   5 -23   14.32    1.65 
  -6   5 -22   13.11    1.78 
   6   5 -22   15.03    1.62 
   6   5 -21    6.53    1.08 
  -6   5 -21    7.33    1.34 
   6   5 -20    9.04    1.24 
  -6   5 -20    5.34    1.12 
  -6   5 -19    2.42    0.77 
   6   5 -19    2.68    0.67 
   6   5 -18   45.35    2.59 
  -6   5 -18   45.00    3.08 
   6   5 -17    1.26    0.50 
  -6   5 -17    1.48    0.75 
   6   5 -16   -0.01    0.30 
  -6   5 -16   -0.45    0.38 
   6   5 -15    2.92    0.64 
  -6   5 -15    1.73    0.60 
   6   5 -14   26.68    1.82 
  -6   5 -14   23.12    2.06 
   6   5 -13   18.86    1.50 
  -6   5 -13   19.29    1.88 
   6   5 -12    0.94    0.36 
  -6   5 -12    1.76    0.62 
  -6   5 -11    2.40    0.65 
   6   5 -11    2.07    0.53 
  -6   5 -10    4.60    0.89 
   6   5 -10    4.60    0.71 
  -6   5  -9    3.08    0.71 
   6   5  -9    4.02    0.55 
  -6   5  -8   14.38    1.55 
   6   5  -8   15.77    0.99 
  -6  -5  -8   13.09    1.26 
  -6   5  -8   16.07    1.60 
  -6   5  -7    2.19    0.59 
   6   5  -7    2.27    0.63 
   6   5  -7    1.93    0.40 
   6   5  -7    1.94    0.32 
  -6  -5  -7    1.85    0.49 
  -6   5  -7    2.28    0.65 
  -6  -5  -6    7.49    0.92 
  -6   5  -6    7.99    1.12 
   6   5  -6    5.99    0.98 
   6   5  -6    7.03    0.84 
   6   5  -6    6.30    0.54 
  -6   5  -6    7.02    1.06 
  -6  -5  -5    8.27    0.92 
  -6   5  -5    9.07    1.21 
   6   5  -5    9.62    1.00 
   6   5  -5    9.39    1.20 
   6   5  -5    9.76    0.60 
  -6   5  -5    9.24    1.18 
  -6   5  -4   16.12    1.60 
   6   5  -4   16.58    1.35 
   6   5  -4   18.52    1.65 
   6   5  -4   15.81    0.64 
  -6  -5  -4   18.32    1.36 
  -6   5  -3    8.63    1.19 
  -6  -5  -3    6.65    0.83 
   6   5  -3    6.01    0.95 
   6   5  -2   17.63    1.58 
  -6  -5  -2   18.32    1.33 
  -6   5  -2   18.05    1.73 
   6   5  -1    7.74    1.06 
  -6   5  -1    7.06    1.06 
  -6  -5  -1    6.13    0.74 
   6   5   0   -0.12    0.29 
  -6  -5   0   -0.13    0.16 
  -6   5   1    7.70    1.12 
   6   5   1    6.09    0.92 
  -6  -5   1    7.03    0.81 
  -6  -5   2   17.52    1.24 
   6   5   2   17.43    1.54 
  -6   5   2   19.64    1.79 
  -6   5   3    7.51    1.12 
   6   5   3    5.93    0.92 
  -6  -5   3    5.54    0.68 
   6   5   4   17.80    1.55 
  -6  -5   4   16.66    1.20 
  -6   5   4   18.41    1.75 
  -6   5   5   10.25    1.31 
   6   5   5    9.54    1.13 
  -6  -5   5    8.10    0.84 
  -6   5   6    6.50    1.04 
   6   5   6    6.91    0.99 
  -6  -5   6    6.45    0.77 
   6   5   7    1.72    0.49 
  -6  -5   7    3.10    0.56 
  -6   5   7    1.84    0.59 
  -6   5   8   13.70    1.57 
  -6  -5   8   15.87    1.21 
  -6  -5   9    3.90    0.62 
  -6   5   9    2.86    0.74 
  -6  -5  10    1.76    0.45 
  -6   5  10    3.00    0.77 
  -6  -5  11    1.65    0.48 
  -6   5  11    0.45    0.38 
  -6   5  12    1.49    0.45 
  -6  -5  12    0.79    0.39 
  -6   5  12    1.16    0.57 
  -6   5  13   19.25    1.92 
  -6   5  14   21.45    2.03 
  -6   5  15    2.07    0.71 
  -6   5  16    0.04    0.30 
  -6   5  17    1.24    0.54 
  -6   5  18   46.10    3.10 
  -6   5  19    3.39    0.92 
  -6   5  20    7.14    1.28 
  -6   5  21    8.31    1.40 
  -6   5  22   13.76    1.80 
  -6   6 -20    0.02    0.56 
   6   6 -19   39.76    2.65 
  -6   6 -19   35.02    2.92 
   6   6 -18    2.92    0.84 
  -6   6 -18    4.36    1.16 
   6   6 -17   19.50    1.80 
  -6   6 -17   19.10    2.15 
   6   6 -16    0.71    0.40 
  -6   6 -16    0.85    0.62 
  -6   6 -15    6.68    1.23 
   6   6 -15    4.74    0.86 
  -6   6 -14    7.65    1.32 
   6   6 -14    7.21    1.05 
   6   6 -13   16.35    1.55 
  -6   6 -13   15.93    1.83 
  -6   6 -12    9.62    1.43 
   6   6 -12   12.85    1.36 
  -6   6 -11    2.48    0.81 
  -6   6 -11    3.42    0.89 
  -6   6 -10    0.66    0.44 
  -6   6 -10    0.50    0.34 
  -6   6  -9    3.56    0.90 
  -6   6  -9    2.65    0.75 
  -6   6  -8   22.33    2.06 
  -6   6  -8   22.07    2.07 
  -6   6  -7   16.01    1.76 
  -6   6  -7   15.13    1.69 
  -6   6  -6    6.47    1.08 
  -6   6  -5   15.68    1.69 
   6   6  -5   16.27    1.65 
  -6   6  -4    0.40    0.33 
   6   6  -4    0.78    0.44 
   6   6  -3   16.72    1.65 
  -6   6  -3   15.81    1.73 
  -6   6  -2   -0.09    0.43 
   6   6  -2   -0.08    0.30 
  -6   6  -1    0.73    0.49 
   6   6  -1    0.38    0.41 
  -6   6   0    2.77    0.78 
   6   6   0    1.30    0.45 
  -6  -6   0    1.31    0.47 
  -6   6   1    0.83    0.40 
   6   6   1    0.68    0.39 
  -6  -6   1    0.33    0.41 
  -6   6   2    0.93    0.49 
   6   6   2    0.28    0.23 
   6   6   3   15.42    1.52 
  -6   6   3   16.16    1.74 
  -6   6   4    0.63    0.51 
   6   6   4    0.23    0.40 
   6   6   5   15.73    1.53 
  -6   6   5   14.23    1.66 
  -6   6   6    7.58    1.22 
   6   6   6    6.27    0.98 
   6   6   7   13.52    1.40 
  -6   6   7   18.51    1.89 
   6   6   8   17.26    1.57 
  -6   6   8   22.17    2.06 
   6   6   9    2.55    0.64 
  -6   6   9    4.22    0.95 
  -6   6  10    0.72    0.43 
  -6   6  11    3.88    0.90 
  -6   6  12   11.65    1.56 
  -6   6  13   17.65    1.93 
  -6   6  14    7.46    1.27 
  -6   6  15    4.49    1.05 
  -6   6  16    0.66    0.57 
  -6   6  17   23.24    2.30 
  -6   6  18    3.39    1.07 
  -6   6  19   42.69    3.14 
  -6   7 -15    1.12    0.43 
  -6   7 -14    1.46    0.58 
  -6   7 -13    2.20    1.01 
  -6   7 -13    0.82    0.49 
  -6   7 -12   23.39    2.30 
  -6   7 -12   25.00    2.43 
  -6   7 -11    2.35    0.71 
  -6   7 -11    1.58    0.67 
  -6   7 -10    3.62    0.91 
  -6   7 -10    5.10    1.11 
  -6   7  -9    3.72    0.95 
  -6   7  -9    0.11    0.29 
  -6   7  -8   -0.02    0.30 
  -6   7  -7    5.75    1.10 
  -6   7  -6    0.67    0.41 
  -6   7  -5    0.84    0.55 
  -6   7  -4    5.21    1.05 
   6   7  -4    4.63    0.95 
  -6   7  -3    4.21    0.96 
   6   7  -3    4.05    0.91 
  -6   7  -2    9.46    1.42 
   6   7  -2    8.88    1.29 
  -6   7  -1    5.98    1.12 
   6   7  -1    5.13    0.96 
  -6   7   0    9.08    1.38 
   6   7   0    8.69    1.26 
  -6   7   1    5.72    1.14 
   6   7   1    6.18    1.05 
  -6   7   2   10.53    1.51 
   6   7   2    7.11    1.13 
  -6   7   3    2.15    0.75 
   6   7   3    2.77    0.71 
  -6   7   4    4.36    1.02 
   6   7   4    5.44    0.93 
  -6   7   5    0.47    0.40 
   6   7   5    0.25    0.27 
  -6   7   6    1.59    0.53 
   6   7   6    1.76    0.55 
   6   7   7    5.60    0.97 
  -6   7   7    5.60    1.09 
   6   7   8    0.01    0.24 
  -6   7   8    1.07    0.53 
   6   7   9    0.97    0.42 
  -6   7   9    0.40    0.50 
   6   7  10    4.92    0.89 
  -6   7  10    5.97    1.18 
  -6   7  11    4.58    1.08 
  -6   7  12   22.79    2.29 
  -6   7  13    1.87    0.78 
  -6   7  14    1.10    0.55 
  -6   7  15    2.76    0.86 
  -6   8  -5   11.80    1.71 
  -6   8  -4    0.48    0.42 
   6   8  -4    0.88    0.59 
  -6   8  -3    7.54    1.35 
   6   8  -3    6.70    1.25 
  -6   8  -2    0.38    0.55 
   6   8  -2    1.43    0.60 
   6   8  -1   17.91    1.91 
  -6   8  -1   19.10    2.14 
  -6   8   0    0.22    0.45 
   6   8   0    0.32    0.34 
   6   8   1   17.20    1.90 
  -6   8   1   20.92    2.24 
  -6   8   2    0.86    0.41 
   6   8   2    1.43    0.61 
  -6   8   3    9.37    1.49 
   6   8   3    6.23    1.09 
  -6   8   4    0.63    0.49 
   6   8   4    0.26    0.35 
  -6   8   5   12.23    1.71 
   6   8   5   10.61    1.45 
   6   8   6    4.76    1.01 
  -6   8   6    4.50    1.11 
   6   8   7    8.87    1.27 
   6   8   8    1.76    0.62 
  -7   0 -29   -0.13    0.27 
  -7   0 -29   -0.14    0.26 
   7   0 -28   -0.10    0.36 
  -7   0 -28    0.71    0.49 
  -7   0 -28    0.13    0.27 
   7   0 -27   -0.10    0.32 
  -7   0 -27    0.42    0.48 
  -7   0 -27   -0.29    0.22 
   7   0 -26   -0.03    0.32 
  -7   0 -26   -0.02    0.29 
  -7   0 -26    0.71    0.38 
   7   0 -25    0.40    0.30 
  -7   0 -25    0.15    0.22 
  -7   0 -25   -0.35    0.29 
  -7   0 -24    0.11    0.27 
   7   0 -24    0.01    0.28 
  -7   0 -24    0.36    0.42 
   7   0 -23   -0.35    0.26 
  -7   0 -23    0.08    0.27 
  -7   0 -22   -0.23    0.29 
  -7   0 -22    0.34    0.38 
   7   0 -22   -0.01    0.22 
  -7   0 -21    0.22    0.33 
  -7   0 -21    0.05    0.27 
   7   0 -21    0.09    0.19 
  -7   0 -20   -0.04    0.26 
  -7   0 -20   -0.13    0.24 
   7   0 -20    0.20    0.25 
  -7   0 -19    0.01    0.23 
  -7   0 -19    0.03    0.22 
   7   0 -19   -0.03    0.16 
  -7   0 -18    0.30    0.37 
  -7   0 -18    0.08    0.21 
   7   0 -18    0.42    0.24 
  -7   0 -17    0.06    0.25 
  -7   0 -17    0.51    0.35 
   7   0 -17    0.03    0.14 
   7   0 -16   -0.03    0.15 
  -7   0 -16   -0.07    0.23 
  -7   0 -16    0.00    0.29 
   7   0 -15    0.08    0.13 
  -7   0 -15    0.05    0.19 
  -7   0 -15    0.29    0.34 
   7   0 -14    0.18    0.13 
  -7   0 -14    0.33    0.27 
  -7   0 -14    0.58    0.39 
   7   0 -13    0.12    0.11 
  -7   0 -13   -0.04    0.15 
   7   0 -12    0.07    0.13 
  -7   0 -12   -0.06    0.16 
  -7   0 -12   -0.13    0.19 
   7   0 -11    0.12    0.16 
   7   0 -11   -0.01    0.10 
  -7   0 -11   -0.07    0.18 
  -7   0 -11    0.07    0.24 
   7   0 -10   -0.09    0.15 
   7   0 -10    0.23    0.13 
  -7   0 -10    0.29    0.25 
  -7   0 -10   -0.06    0.19 
  -7   0  -9    0.00    0.14 
   7   0  -9    0.04    0.08 
   7   0  -9    0.04    0.18 
  -7   0  -9   -0.09    0.17 
   7   0  -8   -0.03    0.07 
   7   0  -8    0.14    0.21 
  -7   0  -8    0.08    0.13 
  -7   0  -8   -0.21    0.31 
  -7   0  -8    0.19    0.15 
   7   0  -7    0.10    0.05 
   7   0  -7   -0.05    0.14 
  -7   0  -7    0.18    0.19 
  -7   0  -7   -0.09    0.08 
   7   0  -7   -0.03    0.05 
   7   0  -6   -0.05    0.14 
  -7   0  -6   -0.12    0.18 
   7   0  -6   -0.02    0.04 
   7   0  -6    0.00    0.03 
  -7   0  -6   -0.05    0.10 
  -7   0  -5   -0.01    0.10 
  -7   0  -5    0.05    0.09 
  -7   0  -4   -0.03    0.19 
  -7   0  -4    0.03    0.07 
  -7   0  -3    0.00    0.13 
  -7   0  -3   -0.14    0.24 
  -7   0  -3    0.01    0.04 
  -7   0  -2   -0.09    0.12 
  -7   0  -2    0.09    0.22 
  -7   0  -1    0.03    0.13 
  -7   0  -1    0.40    0.21 
  -7   0   0    1.08    0.30 
  -7   0   0    1.11    0.42 
  -7   0   1    0.05    0.21 
  -7   0   1    0.19    0.19 
  -7   0   2   -0.06    0.19 
  -7   0   2    0.02    0.11 
  -7   0   3   -0.01    0.49 
  -7   0   3    0.06    0.10 
  -7   0   4    0.23    0.23 
  -7   0   4    0.11    0.15 
  -7   0   5   -0.11    0.17 
  -7   0   5    0.09    0.18 
  -7   0   6    0.20    0.24 
  -7   0   6   -0.06    0.19 
  -7   0   7   -0.14    0.14 
  -7   0   7    0.11    0.15 
  -7   0   8    0.05    0.15 
  -7   0   9    0.03    0.20 
  -7   0  10    0.17    0.23 
  -7   0  11    0.11    0.23 
  -7   0  12    0.08    0.15 
  -7   0  13   -0.55    0.29 
  -7   0  14    0.30    0.24 
  -7   0  15   -0.71    0.33 
  -7   0  16    0.21    0.28 
  -7   0  17    0.75    0.41 
  -7   0  18    0.08    0.30 
  -7   0  19   -0.07    0.28 
  -7   0  20   -0.21    0.24 
  -7   0  21    0.29    0.26 
  -7   0  22   -0.35    0.47 
  -7   0  23    0.00    0.23 
  -7   0  24    0.31    0.38 
  -7   0  25   -0.21    0.43 
  -7   0  26    0.17    0.33 
  -7   0  27    0.49    0.44 
  -7   0  28    0.39    0.41 
  -7  -1 -29    0.66    0.47 
  -7   1 -29    0.26    0.31 
  -7   1 -29    0.26    0.30 
  -7  -1 -29    0.11    0.24 
   7  -1 -29   -0.03    0.44 
  -7  -1 -28    7.56    1.30 
   7  -1 -28    6.82    1.17 
  -7   1 -28   10.43    1.55 
  -7   1 -28    8.46    1.19 
  -7  -1 -28    8.66    1.18 
  -7  -1 -27    3.14    0.82 
   7  -1 -27    3.97    0.87 
  -7   1 -27    3.40    0.85 
   7   1 -27    3.19    0.74 
  -7   1 -27    2.58    0.72 
  -7  -1 -27    3.47    0.76 
   7   1 -27    2.78    0.68 
  -7  -1 -26    2.11    0.66 
   7  -1 -26    3.14    0.81 
  -7   1 -26    3.44    0.84 
   7   1 -26    3.74    0.78 
  -7   1 -26    2.63    0.68 
  -7  -1 -26    3.12    0.72 
   7   1 -26    2.76    0.68 
  -7  -1 -25    0.21    0.35 
  -7   1 -25    1.02    0.60 
   7   1 -25    0.64    0.40 
   7  -1 -25    0.49    0.39 
  -7   1 -25    0.12    0.28 
  -7  -1 -25    0.94    0.36 
   7   1 -25    0.20    0.29 
   7   1 -24    2.72    0.70 
  -7  -1 -24    3.01    0.76 
  -7   1 -24    3.06    0.81 
   7  -1 -24    2.94    0.68 
  -7   1 -24    3.47    0.77 
  -7  -1 -24    2.97    0.70 
   7   1 -24    3.21    0.69 
   7   1 -23    6.59    1.02 
  -7  -1 -23    6.39    1.03 
  -7   1 -23    7.04    1.14 
  -7   1 -23    6.69    1.02 
  -7  -1 -23    6.12    0.97 
   7  -1 -23    7.12    1.00 
   7   1 -23    7.49    0.99 
  -7  -1 -22    2.82    0.69 
  -7   1 -22    3.48    0.79 
   7   1 -22    2.92    0.68 
  -7   1 -22    1.88    0.53 
  -7  -1 -22    2.36    0.61 
   7  -1 -22    3.05    0.71 
   7   1 -22    2.71    0.60 
   7  -1 -21    2.64    0.58 
   7   1 -21    2.85    0.67 
  -7  -1 -21    3.50    0.75 
  -7   1 -21    3.86    0.83 
  -7   1 -21    3.13    0.71 
  -7  -1 -21    4.19    0.81 
   7   1 -21    3.36    0.65 
  -7   1 -20    5.74    0.95 
  -7  -1 -20    8.23    1.08 
   7   1 -20    7.72    1.07 
  -7   1 -20    7.83    1.09 
   7  -1 -20    6.83    0.93 
  -7  -1 -20    6.77    1.00 
   7   1 -20    7.31    0.89 
  -7  -1 -19   14.66    1.39 
   7  -1 -19   14.58    1.30 
  -7   1 -19   12.79    1.39 
   7   1 -19   11.98    1.30 
  -7  -1 -19   13.69    1.38 
  -7   1 -19   11.73    1.31 
   7   1 -19   13.77    1.18 
  -7   1 -18    5.29    0.87 
  -7  -1 -18    5.82    0.85 
   7   1 -18    5.00    0.86 
   7  -1 -18    5.16    0.77 
  -7   1 -18    5.19    0.89 
  -7  -1 -18    6.83    0.82 
  -7  -1 -18    5.40    0.87 
   7   1 -18    5.83    0.76 
  -7   1 -17    2.71    0.61 
  -7  -1 -17    2.71    0.57 
   7   1 -17    1.92    0.51 
   7  -1 -17    2.05    0.48 
  -7   1 -17    2.72    0.67 
  -7  -1 -17    1.96    0.42 
  -7  -1 -17    3.32    0.71 
   7   1 -17    2.00    0.44 
  -7   1 -16    7.88    1.00 
  -7  -1 -16    6.86    0.87 
   7   1 -16    6.30    0.93 
  -7   1 -16    6.79    0.99 
  -7  -1 -16    7.22    0.78 
  -7  -1 -16    5.27    0.85 
   7   1 -16    7.18    0.75 
  -7  -1 -15   19.91    1.43 
  -7   1 -15   17.32    1.57 
   7   1 -15   19.33    1.60 
  -7  -1 -15   17.61    1.52 
  -7   1 -15   19.02    1.50 
  -7  -1 -15   22.43    1.31 
   7   1 -15   19.74    1.19 
  -7   1 -14    1.72    0.46 
  -7  -1 -14    1.55    0.40 
   7   1 -14    1.56    0.45 
  -7   1 -14    1.41    0.50 
  -7  -1 -14    1.73    0.48 
   7   1 -14    1.37    0.31 
  -7  -1 -13   14.00    1.11 
   7   1 -13   10.53    1.17 
  -7  -1 -13   12.48    1.27 
  -7   1 -13   12.55    1.15 
   7   1 -13   13.45    0.88 
   7   1 -13   11.79    1.18 
  -7  -1 -12   39.54    1.79 
  -7   1 -12   38.88    1.94 
   7   1 -12   36.96    2.16 
  -7  -1 -12   37.14    2.14 
   7   1 -12   41.17    1.41 
   7   1 -12   38.86    2.05 
  -7   1 -11   26.54    1.56 
   7   1 -11   23.11    1.73 
  -7  -1 -11   24.23    1.74 
   7   1 -11   23.68    0.99 
   7   1 -11   22.90    1.55 
  -7  -1 -11   23.72    1.33 
   7   1 -10    1.47    0.40 
   7   1 -10    0.98    0.20 
   7   1 -10    0.76    0.36 
  -7  -1 -10    1.53    0.48 
  -7   1 -10    0.72    0.27 
  -7  -1 -10    1.02    0.29 
  -7   1  -9   17.11    1.18 
   7   1  -9   17.00    0.65 
   7   1  -9   16.71    1.45 
  -7  -1  -9   17.97    1.47 
  -7  -1  -9   18.45    1.05 
   7   1  -9   16.83    1.26 
   7  -1  -9   17.76    1.44 
  -7   1  -8   11.04    0.91 
  -7  -1  -8   10.97    0.80 
  -7  -1  -8    9.78    1.09 
   7  -1  -8   10.25    0.76 
  -7  -1  -8   10.47    0.75 
   7  -1  -8   11.30    1.14 
   7  -1  -7    3.36    0.42 
   7  -1  -7    2.96    0.56 
  -7  -1  -7    2.51    0.39 
  -7   1  -7    3.11    0.55 
  -7  -1  -7    3.51    0.41 
  -7   1  -7    2.86    0.44 
  -7  -1  -7    2.71    0.58 
   7  -1  -6   12.67    1.14 
  -7   1  -6   12.89    1.11 
  -7  -1  -6   11.76    1.15 
  -7  -1  -6   12.35    0.69 
   7  -1  -6   14.07    0.82 
  -7   1  -6   14.06    0.96 
  -7  -1  -6   12.01    0.82 
  -7   1  -5   51.93    2.17 
   7  -1  -5   57.24    2.39 
  -7  -1  -5   58.40    2.51 
  -7  -1  -5   52.87    1.28 
  -7   1  -5   53.18    1.78 
   7  -1  -5   51.97    1.50 
  -7  -1  -5   53.09    1.69 
   7   1  -5   51.57    1.93 
  -7  -1  -4    3.08    0.62 
  -7  -1  -4    3.42    0.43 
  -7   1  -4    2.82    0.40 
  -7  -1  -4    2.99    0.26 
  -7   1  -4    2.92    0.51 
   7   1  -4    3.35    0.49 
   7  -1  -4    2.82    0.52 
  -7  -1  -4    3.22    0.62 
   7  -1  -4    3.14    0.36 
   7   1  -3   28.98    1.34 
   7  -1  -3   30.30    1.08 
  -7  -1  -3   30.14    1.77 
  -7  -1  -3   33.04    1.95 
  -7   1  -3   29.86    1.22 
  -7  -1  -3   32.00    1.28 
  -7   1  -3   30.45    1.67 
  -7  -1  -2   57.07    2.41 
  -7  -1  -2   59.13    2.60 
   7  -1  -2   55.86    1.44 
  -7  -1  -2   53.78    1.67 
  -7   1  -2   57.33    2.31 
  -7  -1  -1   20.77    1.44 
  -7  -1  -1   22.35    1.60 
   7  -1  -1   19.53    0.85 
  -7  -1  -1   19.68    1.02 
  -7   1  -1   17.52    1.28 
  -7   1   0    2.58    0.48 
  -7   1   0    2.87    0.59 
  -7  -1   0    2.99    0.60 
  -7  -1   0    2.59    0.51 
   7  -1   0    3.10    0.35 
  -7  -1   0    3.10    0.42 
  -7  -1   1   21.07    1.42 
  -7   1   1   18.90    1.51 
  -7  -1   1   21.93    1.57 
  -7  -1   1   19.89    1.06 
  -7   1   1   22.06    1.44 
   7  -1   1   19.63    0.90 
   7  -1   2   57.21    1.58 
  -7  -1   2   54.14    2.24 
  -7  -1   2   57.97    1.86 
  -7   1   2   56.22    2.32 
  -7  -1   3   32.35    1.70 
  -7   1   3   31.67    1.90 
   7  -1   3   29.64    1.19 
  -7  -1   3   28.67    1.35 
  -7   1   3   30.79    1.73 
  -7   1   4    4.41    0.72 
  -7  -1   4    5.20    0.70 
  -7  -1   4    3.67    0.50 
  -7   1   4    3.47    0.60 
   7  -1   4    2.72    0.39 
  -7  -1   5   49.60    2.05 
  -7   1   5   52.41    2.41 
  -7  -1   5   54.01    1.94 
   7  -1   5   53.22    1.74 
  -7   1   5   52.81    2.33 
  -7  -1   6   12.58    1.02 
  -7   1   6   12.09    1.17 
  -7  -1   6   12.01    0.95 
  -7   1   6   12.63    1.16 
   7  -1   6   12.13    0.88 
  -7   1   7    2.71    0.55 
  -7  -1   7    2.84    0.49 
  -7  -1   7    4.07    0.58 
  -7   1   7    2.75    0.56 
   7  -1   7    3.29    0.48 
   7  -1   8    9.01    0.82 
  -7  -1   8   11.76    0.95 
  -7   1   8    9.93    1.05 
  -7  -1   8   11.64    0.98 
  -7   1   8   12.03    1.15 
  -7  -1   9   16.25    1.11 
  -7   1   9   18.51    1.41 
  -7  -1   9   18.73    1.28 
  -7   1   9   17.05    1.42 
  -7   1  10    1.04    0.38 
  -7  -1  10    1.47    0.35 
  -7  -1  10    0.61    0.28 
  -7   1  10    0.97    0.41 
  -7  -1  11   22.63    1.25 
  -7  -1  11   25.11    1.55 
  -7   1  11   24.39    1.74 
  -7  -1  12   38.77    1.58 
  -7  -1  12   35.13    1.86 
  -7   1  12   35.98    2.13 
  -7  -1  13   11.00    0.83 
  -7  -1  13   11.06    1.09 
  -7   1  13   13.55    1.32 
  -7  -1  14    1.04    0.39 
  -7   1  14    1.41    0.43 
  -7  -1  15   20.90    1.05 
  -7  -1  15   20.01    1.53 
  -7   1  15   19.74    1.68 
  -7  -1  16    6.34    0.56 
  -7  -1  16    5.97    0.85 
  -7   1  16    6.31    1.01 
  -7  -1  17    2.87    0.36 
  -7  -1  17    2.49    0.60 
  -7   1  17    3.00    0.72 
  -7  -1  18    4.83    0.40 
  -7  -1  18    3.96    0.73 
  -7  -1  19   14.36    1.40 
  -7   1  19   13.90    1.50 
  -7  -1  20    7.58    1.08 
  -7   1  20    7.67    1.13 
  -7  -1  21    4.27    0.82 
  -7   1  21    3.03    0.76 
  -7  -1  22    1.89    0.53 
  -7   1  22    2.88    0.75 
  -7  -1  23    7.40    1.07 
  -7   1  23    8.93    1.27 
  -7  -1  24    2.97    0.76 
  -7   1  24    2.25    0.65 
  -7   1  25    0.56    0.39 
  -7   1  26    4.43    0.95 
  -7   1  27    3.52    0.85 
  -7   2 -28    3.46    0.93 
   7   2 -28    3.88    0.90 
  -7  -2 -28    3.10    0.83 
   7  -2 -28    3.73    0.87 
  -7   2 -27    8.30    1.40 
   7  -2 -27    8.13    1.25 
   7   2 -27    9.02    1.33 
  -7   2 -27    9.85    1.31 
  -7  -2 -27    8.47    1.32 
  -7   2 -26    3.35    0.87 
   7   2 -26    3.55    0.82 
  -7   2 -26    3.36    0.78 
  -7  -2 -26    4.95    1.02 
   7  -2 -26    3.94    0.95 
  -7   2 -25    2.75    0.80 
   7  -2 -25    3.32    0.80 
   7   2 -25    2.74    0.72 
   7   2 -25    2.32    0.65 
  -7   2 -25    2.59    0.72 
  -7  -2 -25    1.88    0.62 
  -7   2 -24    3.20    0.84 
   7   2 -24    2.35    0.60 
   7   2 -24    3.74    0.86 
  -7   2 -24    3.74    0.82 
  -7  -2 -24    1.91    0.55 
  -7  -2 -24    4.80    0.93 
   7  -2 -24    3.85    0.84 
  -7   2 -23    2.61    0.75 
   7   2 -23    4.13    0.78 
   7  -2 -23    4.57    0.87 
   7   2 -23    4.20    0.86 
  -7   2 -23    4.59    0.89 
  -7  -2 -23    3.39    0.71 
  -7  -2 -23    4.36    0.87 
   7   2 -22    5.33    0.83 
   7   2 -22    3.70    0.80 
  -7   2 -22    3.40    0.79 
  -7  -2 -22    4.77    0.90 
  -7  -2 -22    3.30    0.74 
  -7   2 -22    5.11    1.01 
   7   2 -21    0.83    0.40 
   7   2 -21    1.57    0.45 
  -7   2 -21    1.50    0.55 
  -7  -2 -21    1.39    0.42 
  -7  -2 -21    0.78    0.41 
  -7   2 -21    1.05    0.46 
   7   2 -20    8.65    1.18 
  -7  -2 -20   11.05    1.24 
  -7  -2 -20   10.05    1.22 
   7   2 -20   10.57    1.08 
  -7   2 -20    9.44    1.23 
  -7   2 -20   10.31    1.32 
   7   2 -19    9.68    1.25 
  -7   2 -19    9.22    1.22 
   7   2 -19    9.08    0.98 
  -7  -2 -19    7.11    1.01 
  -7   2 -19    9.36    1.26 
  -7  -2 -19    6.91    0.99 
  -7   2 -18   23.87    1.92 
   7   2 -18   24.02    1.93 
  -7  -2 -18   28.21    1.94 
   7   2 -18   28.70    1.65 
  -7  -2 -18   28.66    1.90 
  -7  -2 -17   12.55    1.30 
   7   2 -17   11.24    1.02 
   7   2 -17    9.13    1.20 
  -7  -2 -17    9.61    1.09 
  -7  -2 -17   10.72    0.93 
  -7   2 -17    9.73    1.20 
  -7  -2 -16    3.56    0.65 
   7   2 -16    3.18    0.70 
  -7  -2 -16    3.38    0.51 
  -7  -2 -16    3.66    0.72 
  -7   2 -16    3.12    0.72 
   7   2 -16    3.98    0.57 
  -7  -2 -15    0.94    0.32 
   7   2 -15    0.69    0.42 
  -7  -2 -15    0.62    0.25 
  -7  -2 -15    0.76    0.38 
  -7   2 -15    0.86    0.36 
   7   2 -15    0.72    0.23 
  -7  -2 -14    6.80    0.82 
   7   2 -14    9.55    0.81 
  -7  -2 -14    8.97    1.08 
   7   2 -14    8.64    1.11 
  -7  -2 -14    6.96    0.65 
  -7   2 -14    6.93    0.94 
   7   2 -14    9.31    1.05 
  -7   2 -13   17.10    1.44 
   7   2 -13   15.46    0.96 
   7   2 -13   11.25    1.26 
  -7  -2 -13   14.39    1.34 
  -7  -2 -13   15.12    0.89 
  -7  -2 -13   13.61    1.11 
   7   2 -13   14.92    1.29 
  -7  -2 -12    1.33    0.34 
   7   2 -12    1.29    0.44 
  -7  -2 -12    1.77    0.30 
   7   2 -12    1.42    0.29 
  -7   2 -12    1.50    0.46 
  -7  -2 -12    1.19    0.39 
   7   2 -12    1.98    0.49 
  -7  -2 -11    3.05    0.49 
   7   2 -11    4.01    0.76 
   7   2 -11    3.40    0.38 
  -7  -2 -11    4.17    0.43 
  -7   2 -11    3.44    0.61 
  -7  -2 -11    4.55    0.72 
   7   2 -11    3.64    0.61 
  -7   2 -10   33.55    1.85 
  -7  -2 -10   32.76    1.18 
   7   2 -10   38.73    2.27 
  -7  -2 -10   36.81    2.06 
  -7  -2 -10   37.42    1.19 
  -7  -2 -10   32.63    1.52 
   7   2 -10   34.60    1.78 
   7   2 -10   36.31    1.15 
  -7  -2  -9   32.21    1.11 
   7   2  -9   29.97    1.99 
  -7  -2  -9   31.60    1.02 
  -7  -2  -9   31.44    1.40 
  -7  -2  -9   32.55    1.93 
   7   2  -9   29.32    0.91 
  -7   2  -9   31.60    1.77 
  -7   2  -8    3.43    0.57 
   7   2  -8    2.73    0.61 
  -7  -2  -8    3.15    0.31 
  -7  -2  -8    4.06    0.69 
  -7  -2  -8    3.44    0.45 
  -7  -2  -8    3.14    0.33 
   7  -2  -8    3.54    0.54 
   7   2  -7    1.91    0.38 
  -7  -2  -7    2.01    0.25 
   7  -2  -7    2.49    0.44 
  -7   2  -7    2.09    0.49 
  -7   2  -7    2.52    0.49 
   7   2  -7    3.24    0.65 
  -7  -2  -7    2.68    0.56 
  -7  -2  -7    2.49    0.36 
  -7   2  -6   18.12    1.42 
   7   2  -6   21.10    1.67 
  -7  -2  -6   17.62    0.86 
  -7  -2  -6   18.61    0.72 
   7  -2  -6   19.83    1.21 
  -7   2  -6   18.24    1.25 
   7   2  -6   18.67    1.12 
  -7  -2  -6   20.24    1.46 
  -7   2  -5    5.28    0.68 
   7   2  -5    4.51    0.53 
  -7   2  -5    5.53    0.78 
   7  -2  -5    4.17    0.71 
  -7  -2  -5    5.25    0.42 
   7  -2  -5    5.48    0.64 
   7   2  -5    6.65    0.94 
  -7  -2  -5    5.67    0.79 
  -7  -2  -5    4.86    0.35 
   7   2  -4   38.97    1.45 
  -7   2  -4   36.84    2.03 
  -7  -2  -4   38.49    0.99 
   7   2  -4   39.66    2.22 
  -7  -2  -4   38.43    1.97 
  -7  -2  -4   38.17    0.94 
  -7   2  -4   39.69    1.75 
   7  -2  -4   38.96    1.64 
   7  -2  -3   50.83    1.86 
   7   2  -3   52.32    1.56 
   7   2  -3   48.71    2.48 
  -7  -2  -3   48.42    2.20 
  -7  -2  -3   53.71    1.13 
  -7   2  -3   52.31    1.97 
  -7  -2  -3   48.63    0.85 
  -7   2  -3   51.99    2.41 
  -7   2  -2    2.14    0.49 
  -7  -2  -2    2.51    0.51 
   7  -2  -2    2.48    0.41 
  -7  -2  -2    1.87    0.22 
   7  -2  -1   14.70    0.98 
  -7  -2  -1   14.88    1.19 
  -7  -2  -1   14.28    0.63 
  -7   2  -1   13.67    1.25 
  -7  -2   0   18.65    1.31 
   7  -2   0   19.67    1.14 
  -7  -2   0   19.18    0.77 
  -7   2   0   15.96    1.34 
  -7  -2   1   13.16    1.10 
   7  -2   1   15.20    1.01 
  -7  -2   1   15.28    0.73 
  -7   2   1   15.65    1.33 
  -7   2   2    1.87    0.52 
   7  -2   2    2.19    0.40 
  -7  -2   2    2.43    0.48 
  -7  -2   2    2.23    0.31 
  -7  -2   3   50.10    2.05 
  -7  -2   3   49.92    1.47 
   7  -2   3   50.37    1.90 
  -7   2   3   53.82    2.49 
  -7   2   4   41.16    2.20 
  -7  -2   4   39.50    1.80 
  -7  -2   4   40.39    1.39 
  -7   2   4   43.23    2.24 
   7  -2   4   38.91    1.69 
  -7   2   5    4.34    0.69 
  -7  -2   5    5.38    0.55 
  -7  -2   5    4.81    0.63 
  -7   2   5    5.19    0.80 
  -7   2   6   18.56    1.47 
  -7  -2   6   18.45    1.17 
  -7  -2   6   17.64    1.01 
  -7   2   6   20.48    1.59 
  -7   2   7    2.67    0.54 
  -7  -2   7    3.47    0.48 
  -7  -2   7    2.93    0.47 
  -7   2   7    2.79    0.67 
  -7   2   8    2.92    0.58 
  -7  -2   8    3.51    0.52 
  -7  -2   8    3.26    0.49 
   7  -2   8    3.57    0.57 
  -7   2   8    2.57    0.59 
  -7   2   9   30.12    1.82 
  -7  -2   9   33.26    1.45 
  -7  -2   9   33.15    1.54 
   7  -2   9   31.31    1.73 
  -7   2   9   29.53    1.98 
  -7  -2  10   35.59    1.45 
  -7   2  10   35.57    1.97 
  -7  -2  10   37.70    1.70 
   7  -2  10   35.29    1.89 
  -7   2  11    2.66    0.53 
  -7  -2  11    3.99    0.58 
  -7  -2  11    3.04    0.42 
  -7   2  11    3.17    0.66 
   7  -2  11    3.92    0.64 
  -7   2  12    1.57    0.42 
  -7  -2  12    0.94    0.34 
  -7  -2  12    1.84    0.32 
   7  -2  12    1.79    0.49 
  -7   2  12    0.95    0.46 
  -7  -2  13   13.38    0.79 
  -7  -2  13   14.01    1.15 
  -7   2  13   12.74    1.36 
   7  -2  13   13.22    1.26 
  -7  -2  14    8.40    0.93 
  -7   2  14    7.10    1.08 
  -7  -2  14    7.25    0.54 
  -7  -2  15    0.70    0.28 
  -7  -2  15    0.41    0.12 
  -7   2  15    0.43    0.24 
  -7  -2  16    2.99    0.59 
  -7   2  16    3.53    0.78 
  -7  -2  17   10.71    1.13 
  -7   2  17   10.87    1.36 
  -7   2  18   25.97    2.13 
  -7   2  19    9.96    1.35 
  -7   2  20    9.75    1.37 
  -7   2  21    2.03    0.63 
  -7   2  22    4.85    0.99 
  -7   2  23    4.99    1.01 
  -7   2  24    2.86    0.79 
  -7   2  25    1.64    0.63 
  -7   2  26    3.27    0.91 
   7   3 -27    4.09    0.93 
  -7   3 -27    3.75    0.83 
  -7   3 -27    4.60    1.13 
  -7  -3 -27    7.26    1.23 
  -7  -3 -26    2.31    0.88 
   7   3 -26    1.43    0.55 
  -7   3 -26    3.04    0.79 
  -7   3 -26    1.50    0.66 
  -7  -3 -25    6.45    1.12 
   7   3 -25    7.10    1.19 
  -7   3 -25    3.58    0.79 
  -7   3 -25    4.72    1.06 
  -7  -3 -24    1.64    0.55 
   7   3 -24    3.09    0.83 
  -7   3 -24    4.22    0.89 
  -7   3 -24    2.86    0.88 
  -7  -3 -23    0.79    0.42 
   7   3 -23    1.20    0.52 
  -7   3 -23    1.03    0.44 
  -7   3 -23    0.21    0.26 
   7   3 -22    3.75    0.86 
  -7  -3 -22    4.07    0.82 
  -7   3 -22    4.37    0.87 
  -7   3 -22    4.73    1.00 
   7   3 -22    6.75    1.01 
   7   3 -21    2.91    0.77 
  -7  -3 -21    1.97    0.60 
  -7   3 -21    2.58    0.77 
   7   3 -21    4.45    0.76 
   7   3 -20    1.93    0.65 
  -7  -3 -20    1.57    0.54 
  -7   3 -20    1.06    0.49 
   7   3 -20    3.03    0.62 
  -7   3 -19    0.46    0.44 
   7   3 -19    0.19    0.28 
   7   3 -19    0.27    0.15 
  -7  -3 -19    0.41    0.30 
   7   3 -18    3.32    0.79 
  -7   3 -18    3.04    0.73 
   7   3 -18    3.34    0.60 
  -7  -3 -18    3.74    0.74 
  -7  -3 -18    3.97    0.74 
  -7  -3 -17    4.45    0.75 
   7   3 -17    6.08    0.80 
  -7   3 -17    6.30    1.03 
  -7  -3 -17    6.07    0.94 
   7   3 -17    6.14    1.02 
  -7  -3 -16    8.62    1.02 
   7   3 -16    8.50    0.89 
   7   3 -16    7.96    1.14 
  -7  -3 -16    9.06    1.09 
  -7   3 -16    7.64    1.11 
   7   3 -15    8.53    0.86 
   7   3 -15    8.10    1.14 
  -7  -3 -15    8.86    1.08 
  -7   3 -15    9.34    1.20 
  -7  -3 -15    8.03    0.94 
   7   3 -14    2.09    0.42 
   7   3 -14    1.31    0.48 
  -7   3 -14    1.71    0.53 
  -7  -3 -14    2.17    0.52 
  -7  -3 -14    1.26    0.40 
   7   3 -14    1.31    0.44 
  -7  -3 -13    1.80    0.44 
   7   3 -13    2.39    0.41 
   7   3 -13    2.37    0.60 
  -7   3 -13    2.06    0.57 
  -7  -3 -13    2.71    0.59 
  -7  -3 -13    2.87    0.32 
   7   3 -13    2.75    0.57 
  -7  -3 -12    2.18    0.25 
   7   3 -12    2.78    0.43 
   7   3 -12    3.12    0.71 
  -7   3 -12    1.32    0.45 
  -7  -3 -12    2.16    0.44 
  -7  -3 -12    2.20    0.50 
  -7  -3 -12    1.98    0.23 
   7   3 -12    3.11    0.57 
   7   3 -11    1.60    0.33 
   7   3 -11    1.38    0.48 
  -7   3 -11    1.19    0.47 
  -7  -3 -11    1.42    0.49 
  -7  -3 -11    1.99    0.42 
   7  -3 -11    1.27    0.36 
   7   3 -11    1.19    0.37 
   7   3 -10   16.98    1.58 
  -7  -3 -10   14.09    1.05 
  -7  -3 -10   14.72    1.29 
   7  -3 -10   13.51    1.23 
   7   3 -10   17.30    0.93 
  -7   3 -10   14.49    1.34 
   7   3  -9   14.83    1.47 
  -7  -3  -9   15.26    1.31 
   7  -3  -9   13.77    1.24 
  -7   3  -9   13.55    1.27 
   7  -3  -8    5.97    0.79 
  -7   3  -8    6.38    0.92 
   7   3  -8    6.22    0.95 
  -7  -3  -8    6.48    0.84 
   7   3  -8    6.10    0.66 
  -7   3  -8    9.04    1.02 
   7   3  -7    2.72    0.42 
  -7   3  -7    3.29    0.64 
   7  -3  -7    1.79    0.43 
  -7   3  -7    4.46    0.78 
   7   3  -7    2.93    0.64 
  -7  -3  -7    3.32    0.63 
  -7   3  -6   42.97    2.38 
   7   3  -6   35.91    2.23 
  -7  -3  -6   38.26    1.98 
  -7   3  -6   38.70    2.04 
   7  -3  -6   37.79    1.96 
   7   3  -6   38.41    1.45 
  -7   3  -5    5.40    0.81 
   7  -3  -5    5.58    0.75 
   7   3  -5    6.98    1.00 
  -7  -3  -5    6.49    0.82 
  -7  -3  -5    6.73    0.60 
   7   3  -5    6.04    0.54 
  -7   3  -5    5.10    0.74 
  -7   3  -4   10.88    1.18 
   7   3  -4    8.01    1.04 
  -7  -3  -4    9.66    0.97 
  -7   3  -4   11.06    1.05 
  -7  -3  -4   10.29    0.68 
   7   3  -4    9.93    0.62 
  -7   3  -3    0.62    0.27 
  -7  -3  -3    0.19    0.09 
   7   3  -3    0.18    0.10 
   7   3  -3    0.11    0.23 
  -7  -3  -3    0.17    0.17 
  -7   3  -2    6.76    0.94 
   7   3  -2    7.39    1.01 
  -7  -3  -2    9.25    0.95 
  -7  -3  -2    7.96    0.51 
  -7  -3  -1   10.40    0.53 
   7   3  -1    9.18    1.12 
  -7  -3  -1   12.32    1.06 
  -7   3  -1    9.33    1.11 
   7   3   0   21.82    1.68 
  -7  -3   0   19.92    1.32 
  -7  -3   0   17.70    0.64 
  -7   3   0   17.94    1.55 
   7  -3   1   10.55    0.98 
   7   3   1   10.20    1.17 
  -7  -3   1   11.17    0.97 
  -7   3   1   10.77    1.21 
  -7  -3   1    9.78    0.41 
  -7   3   2    7.31    0.99 
   7  -3   2    7.55    0.84 
  -7  -3   2    7.32    0.77 
  -7   3   3   -0.09    0.29 
   7  -3   3    0.19    0.23 
  -7  -3   3    0.08    0.14 
  -7  -3   4   11.49    0.93 
   7  -3   4    9.78    0.98 
  -7   3   4   10.10    1.19 
  -7  -3   5    6.90    0.72 
   7  -3   5    6.82    0.83 
  -7   3   5    6.40    0.94 
  -7  -3   6   39.34    1.64 
  -7   3   6   40.17    2.38 
   7  -3   6   40.99    2.07 
  -7   3   7    2.92    0.60 
  -7  -3   7    2.24    0.39 
   7  -3   7    1.68    0.46 
  -7   3   7    3.49    0.74 
   7  -3   8    6.12    0.83 
  -7   3   8    6.85    0.93 
  -7  -3   8    7.19    0.67 
  -7   3   8    7.68    1.07 
   7  -3   9   15.52    1.33 
  -7   3   9   14.53    1.29 
  -7  -3   9   15.99    0.96 
  -7   3   9   13.25    1.40 
   7  -3  10   13.63    1.28 
  -7   3  10   16.04    1.34 
  -7   3  10   16.72    1.61 
  -7   3  11    1.27    0.41 
  -7   3  11    1.92    0.57 
  -7   3  12    2.38    0.53 
  -7   3  12    2.20    0.64 
  -7   3  13    3.32    0.59 
  -7   3  13    2.49    0.66 
  -7   3  14    1.49    0.41 
  -7   3  14    1.46    0.52 
  -7   3  15    9.59    1.29 
  -7   3  16    7.99    1.20 
  -7   3  17    6.15    1.08 
  -7   3  18    2.39    0.73 
  -7   3  19    0.80    0.47 
  -7   3  20    1.91    0.66 
  -7   3  21    3.33    0.88 
  -7   3  22    5.26    1.10 
  -7   3  23    0.42    0.42 
  -7   3  24    2.40    0.79 
  -7   3  25    6.33    1.24 
   7   4 -25    2.73    0.79 
  -7   4 -25    1.68    0.55 
  -7   4 -25    3.59    1.06 
  -7  -4 -25    1.98    0.69 
   7   4 -24    9.82    1.44 
  -7   4 -24    7.99    1.23 
  -7   4 -24    8.55    1.43 
  -7  -4 -24    8.15    1.25 
  -7  -4 -23    5.93    1.10 
   7   4 -23    4.64    1.03 
  -7   4 -23    5.18    1.15 
  -7   4 -22   17.80    2.00 
  -7  -4 -22   15.96    1.68 
   7   4 -22   20.38    2.02 
  -7   4 -21   15.99    1.85 
  -7  -4 -21   17.34    1.71 
   7   4 -21   17.14    1.86 
  -7  -4 -20    3.79    0.81 
   7   4 -20    4.59    0.97 
  -7   4 -20    3.39    0.92 
   7   4 -19    0.75    0.39 
   7   4 -19    2.44    0.75 
  -7   4 -19    1.00    0.50 
  -7  -4 -19    1.39    0.55 
  -7  -4 -18    3.12    0.68 
   7   4 -18    4.11    0.72 
   7   4 -18    5.00    0.99 
  -7   4 -18    5.25    1.00 
   7   4 -17   20.17    1.91 
   7   4 -17   21.42    1.57 
  -7   4 -17   19.66    1.92 
   7   4 -16    5.89    0.81 
  -7   4 -16    5.07    0.98 
   7   4 -16    6.19    1.06 
   7   4 -15   37.81    2.58 
   7   4 -15   34.63    1.87 
  -7   4 -15   36.24    2.50 
   7   4 -14   32.27    2.36 
   7   4 -14   34.31    1.80 
  -7   4 -14   33.07    2.35 
  -7   4 -13    6.45    1.01 
   7   4 -13    7.09    1.14 
   7   4 -13    7.43    0.82 
   7   4 -13    5.07    0.75 
   7   4 -12    0.63    0.27 
  -7   4 -12    1.08    0.43 
   7   4 -12    1.06    0.48 
   7   4 -12    0.35    0.29 
  -7   4 -11    3.21    0.74 
   7   4 -11    3.56    0.79 
   7   4 -11    3.94    0.57 
   7   4 -10   11.87    1.38 
  -7   4 -10   10.77    1.28 
  -7   4  -9   32.11    2.25 
   7   4  -9   28.65    2.16 
   7   4  -9   31.11    1.49 
  -7   4  -9   32.72    2.16 
  -7   4  -8    6.04    0.94 
  -7   4  -8    7.09    1.07 
   7   4  -8    5.35    0.94 
   7   4  -8    7.03    0.67 
  -7   4  -7    5.05    0.84 
  -7   4  -7    5.07    0.89 
   7   4  -7    4.64    0.86 
   7   4  -7    6.05    0.58 
  -7  -4  -7    5.36    0.70 
  -7   4  -6   25.16    1.97 
   7   4  -6   26.85    2.03 
  -7  -4  -6   24.71    1.41 
  -7   4  -6   26.91    1.88 
   7   4  -6   26.69    1.09 
   7  -4  -6   25.11    1.79 
  -7   4  -5   17.51    1.62 
   7   4  -5   19.18    1.70 
  -7   4  -5   19.18    1.58 
  -7  -4  -5   17.35    1.13 
   7  -4  -5   15.51    1.39 
   7   4  -5   18.45    0.80 
  -7   4  -4   24.19    1.91 
   7   4  -4   23.94    1.87 
  -7  -4  -4   23.59    1.26 
   7  -4  -4   22.33    1.65 
  -7  -4  -3    0.35    0.19 
   7   4  -3    0.28    0.26 
   7  -4  -2   10.74    1.15 
   7   4  -2   13.54    1.41 
  -7  -4  -2   10.71    0.80 
  -7   4  -2   11.93    1.35 
  -7  -4  -1   27.23    1.23 
   7  -4  -1   27.15    1.82 
   7   4  -1   29.63    2.07 
  -7   4  -1   23.03    1.88 
   7  -4   0   62.90    2.75 
  -7  -4   0   64.79    1.83 
  -7   4   0   66.44    3.21 
   7  -4   1   29.74    1.89 
   7   4   1   26.03    1.92 
  -7  -4   1   27.56    1.17 
  -7   4   1   26.31    2.01 
   7  -4   2   10.80    1.16 
   7   4   2   10.95    1.26 
  -7  -4   2   10.88    0.73 
  -7   4   2   10.52    1.31 
   7  -4   3   -0.03    0.22 
  -7   4   3   -0.58    0.29 
   7   4   3    0.32    0.29 
  -7  -4   3   -0.05    0.17 
   7   4   4   19.16    1.62 
  -7   4   4   22.38    1.89 
  -7  -4   4   22.08    1.02 
  -7  -4   5   19.68    0.98 
  -7   4   5   18.60    1.75 
  -7  -4   6   27.44    1.18 
  -7   4   6   26.57    2.06 
  -7   4   7    5.87    0.98 
  -7  -4   7    4.47    0.48 
  -7  -4   8    6.91    0.65 
  -7   4   8    6.91    1.06 
  -7   4   9   31.22    2.30 
  -7  -4   9   32.21    1.41 
  -7  -4  10   14.08    0.98 
  -7   4  10   13.07    1.53 
  -7  -4  11    3.48    0.52 
  -7   4  11    4.23    0.90 
  -7   4  12    0.70    0.39 
  -7   4  12    1.01    0.56 
  -7   4  13    7.67    1.20 
  -7   4  14   30.86    2.43 
  -7   4  15   37.45    2.72 
  -7   4  16    5.20    1.10 
  -7   4  17   20.67    2.04 
  -7   4  18    5.00    1.07 
  -7   4  19    0.57    0.56 
  -7   4  20    3.28    0.85 
  -7   4  21   19.19    2.07 
  -7   4  22   18.51    2.08 
  -7   4  23    6.12    1.26 
  -7  -5 -23    6.81    1.21 
  -7   5 -22    4.10    0.98 
  -7  -5 -22    3.00    0.84 
  -7   5 -21    2.59    0.80 
   7   5 -21    2.25    0.72 
  -7   5 -20    4.65    1.05 
   7   5 -20    5.00    1.05 
  -7   5 -19    6.21    1.21 
   7   5 -19    6.81    1.20 
  -7   5 -18    3.46    0.87 
   7   5 -18    4.15    0.97 
  -7   5 -17    3.81    0.95 
   7   5 -17    6.36    1.16 
  -7   5 -16   13.01    1.64 
   7   5 -16   12.28    1.57 
   7   5 -15   26.02    2.26 
  -7   5 -15   25.69    2.28 
  -7   5 -14    9.20    1.34 
   7   5 -14    9.22    1.36 
   7   5 -14   10.53    1.11 
  -7   5 -13    9.18    1.33 
   7   5 -13   10.04    1.41 
   7   5 -13   12.44    1.17 
  -7   5 -12    3.48    0.81 
   7   5 -12    5.26    1.01 
  -7   5 -11    0.28    0.38 
  -7   5 -11    1.08    0.54 
   7   5 -11    0.35    0.42 
  -7   5 -10    3.60    0.88 
  -7   5 -10    3.86    0.84 
   7   5 -10    2.93    0.74 
  -7   5  -9   15.61    1.70 
   7   5  -9   15.32    1.65 
  -7   5  -9   13.12    1.52 
  -7   5  -8   10.54    1.37 
   7   5  -8    9.60    1.29 
  -7   5  -8   10.67    1.35 
  -7  -5  -7    3.65    0.66 
  -7   5  -7    3.35    0.81 
   7   5  -7    3.98    0.89 
  -7   5  -7    3.59    0.77 
  -7  -5  -6    8.34    0.98 
  -7   5  -6    7.28    1.13 
   7   5  -6    7.48    1.14 
  -7   5  -6    7.08    1.06 
  -7   5  -5   11.45    1.43 
   7   5  -5   12.10    1.42 
  -7  -5  -5   13.68    1.18 
  -7   5  -4    0.43    0.43 
  -7  -5  -4    0.08    0.27 
   7   5  -4   -0.21    0.26 
  -7   5  -3    0.16    0.31 
  -7  -5  -3    0.65    0.31 
   7   5  -3    0.16    0.27 
  -7   5  -2    0.00    0.20 
   7   5  -2    0.50    0.36 
  -7  -5  -2   -0.17    0.28 
  -7  -5  -1   19.13    1.26 
   7   5  -1   16.50    1.63 
  -7   5  -1   16.70    1.72 
  -7   5   0    7.61    1.17 
   7   5   0    5.44    0.94 
  -7  -5   0    5.61    0.67 
  -7  -5   1   17.91    1.19 
   7   5   1   19.41    1.76 
  -7   5   1   20.23    1.89 
  -7  -5   2   -0.13    0.20 
  -7   5   2    0.03    0.35 
   7   5   2    0.17    0.30 
  -7   5   3    0.56    0.28 
  -7  -5   3    0.47    0.15 
   7   5   3    0.10    0.16 
  -7   5   4   -0.02    0.34 
   7   5   4    0.17    0.25 
  -7   5   5   12.17    1.50 
   7   5   5   12.45    1.38 
  -7   5   6    8.29    1.24 
  -7   5   7    4.45    0.89 
  -7   5   8   13.88    1.65 
  -7   5   9   12.67    1.58 
  -7   5  10    1.97    0.64 
  -7   5  11    0.34    0.28 
  -7   5  12    5.07    1.08 
  -7   5  13   11.12    1.53 
  -7   5  14    7.76    1.27 
  -7   5  15   21.10    2.14 
  -7   5  16   14.08    1.81 
  -7   5  17    7.19    1.27 
  -7   5  18    3.26    0.93 
  -7   5  19    6.09    1.22 
  -7   5  20    6.77    1.28 
  -7   6 -19    9.31    1.54 
  -7   6 -18   13.72    1.87 
  -7   6 -17    6.23    1.24 
  -7   6 -16    0.93    0.57 
   7   6 -16    0.77    0.47 
  -7   6 -15    1.22    0.58 
   7   6 -15    2.07    0.70 
  -7   6 -14    0.47    0.33 
   7   6 -14    0.03    0.29 
  -7   6 -13    0.90    0.44 
  -7   6 -13    1.84    0.59 
  -7   6 -12    1.71    0.51 
  -7   6 -12    0.36    0.39 
   7   6 -12    1.54    0.60 
  -7   6 -11    1.70    0.57 
   7   6 -11    0.52    0.42 
  -7   6 -11    2.36    0.72 
  -7   6 -10    0.12    0.35 
   7   6 -10    0.27    0.36 
  -7   6 -10    0.42    0.42 
  -7   6  -9    8.32    1.35 
   7   6  -9    9.20    1.39 
  -7   6  -9   11.88    1.56 
  -7   6  -8    4.46    1.01 
   7   6  -8    3.72    0.87 
  -7   6  -8    3.42    0.86 
  -7   6  -7    1.62    0.69 
   7   6  -7    2.45    0.73 
  -7   6  -6    0.61    0.32 
   7   6  -6    1.37    0.51 
  -7   6  -5    5.93    1.13 
   7   6  -5    4.70    0.96 
  -7   6  -4    1.35    0.57 
   7   6  -4    1.59    0.61 
   7   6  -3   26.20    2.19 
  -7   6  -3   23.58    2.17 
  -7   6  -2    0.71    0.43 
   7   6  -2    1.14    0.45 
  -7   6  -1    0.11    0.31 
   7   6  -1    0.26    0.41 
  -7   6   0    0.31    0.38 
   7   6   0    0.07    0.25 
  -7   6   1   -0.07    0.38 
   7   6   1    0.27    0.38 
  -7   6   2    0.83    0.45 
   7   6   2    3.29    0.83 
   7   6   3   22.78    1.97 
  -7   6   3   24.86    2.25 
  -7   6   4    1.31    0.59 
   7   6   4    0.52    0.33 
  -7   6   5    3.14    0.84 
   7   6   5    4.02    0.87 
   7   6   6    2.15    0.63 
  -7   6   6    2.08    0.75 
   7   6   7    1.32    0.53 
  -7   6   7    2.19    0.71 
  -7   6   8    4.62    1.02 
  -7   6   9    9.74    1.45 
  -7   6  10   -0.09    0.33 
  -7   6  11    1.55    0.69 
  -7   6  12    2.10    0.75 
  -7   6  13    2.45    0.77 
  -7   6  14    1.21    0.63 
  -7   6  15    1.33    0.57 
  -7   6  16    0.43    0.39 
  -7   7 -13   10.19    1.63 
  -7   7 -12   14.39    1.88 
  -7   7 -11    5.81    1.19 
  -7   7 -10    8.47    1.56 
   7   7 -10    6.12    1.20 
  -7   7 -10    9.30    1.52 
  -7   7  -9   17.17    2.03 
   7   7  -9   12.44    1.67 
  -7   7  -8    0.54    0.55 
   7   7  -8    1.55    0.61 
  -7   7  -7    0.05    0.36 
   7   7  -7   -0.06    0.25 
  -7   7  -6    2.76    0.85 
   7   7  -6    2.86    0.82 
  -7   7  -5    4.37    1.03 
   7   7  -5    5.48    1.12 
  -7   7  -4    4.32    1.03 
   7   7  -4    4.12    0.96 
  -7   7  -3    6.58    1.24 
   7   7  -3    8.83    1.39 
   7   7  -2   16.43    1.86 
  -7   7  -2   18.02    2.05 
  -7   7  -1    3.96    1.02 
   7   7  -1    2.76    0.83 
  -7   7   0    4.49    1.09 
   7   7   0    3.09    0.80 
  -7   7   1    2.60    0.84 
   7   7   1    3.15    0.82 
   7   7   2   20.17    1.99 
  -7   7   2   18.73    2.09 
  -7   7   3    5.97    1.14 
   7   7   3    6.93    1.17 
  -7   7   4    4.89    1.10 
   7   7   4    2.71    0.74 
  -7   7   5    3.04    0.84 
   7   7   5    3.24    0.82 
   7   7   6    2.72    0.71 
  -7   7   6    2.49    0.77 
   7   7   7    0.50    0.45 
  -7   7   7    0.67    0.41 
   7   7   8    1.01    0.48 
  -7   7   8    0.41    0.41 
  -7   7   9   12.04    1.67 
  -7   7  10    8.07    1.39 
   7   8  -3    0.88    0.50 
   7   8  -2    1.81    0.59 
   7   8  -1    5.76    1.16 
   7   8   0   12.02    1.65 
   7   8   1    5.30    1.09 
   7   8   2    5.22    1.07 
   7   8   3    2.88    0.82 
   7   8   4    1.46    0.62 
   7   8   5    4.66    1.01 
   7   8   6    6.04    1.13 
   7   8   7    2.37    0.72 
  -8   0 -27   19.04    1.83 
  -8   0 -27   16.03    1.86 
  -8   0 -26    0.67    0.43 
  -8   0 -26    1.10    0.52 
  -8   0 -25    5.11    1.05 
  -8   0 -25    4.26    0.89 
  -8   0 -24    4.48    0.92 
  -8   0 -24    2.93    0.74 
  -8   0 -23    0.98    0.41 
  -8   0 -23    1.44    0.54 
   8   0 -22   10.01    1.11 
  -8   0 -22    7.51    1.12 
  -8   0 -22    7.02    1.11 
   8   0 -21   12.16    1.19 
  -8   0 -21   10.50    1.28 
  -8   0 -21   12.14    1.41 
   8   0 -20   32.63    1.86 
  -8   0 -20   28.27    2.16 
  -8   0 -20   28.02    2.04 
  -8   0 -19    1.87    0.56 
  -8   0 -19    2.19    0.66 
   8   0 -19    1.97    0.47 
   8   0 -18   85.34    2.80 
  -8   0 -18   79.66    3.56 
  -8   0 -18   86.02    3.36 
  -8   0 -17    1.87    0.56 
  -8   0 -17    1.75    0.56 
   8   0 -17    1.50    0.41 
  -8   0 -16    1.95    0.51 
  -8   0 -16    2.58    0.66 
   8   0 -16    2.24    0.46 
   8   0 -15   18.27    1.13 
  -8   0 -15   16.16    1.35 
  -8   0 -14   22.12    1.85 
   8   0 -14   23.87    1.22 
  -8   0 -14   23.50    1.56 
  -8   0 -13   22.47    1.82 
   8   0 -13   22.63    1.12 
  -8   0 -13   23.34    1.51 
  -8   0 -12    0.34    0.21 
  -8   0 -12    0.68    0.40 
   8   0 -12    1.03    0.26 
   8   0 -11   45.09    1.36 
  -8   0 -11   43.70    2.53 
  -8   0 -11   46.99    1.97 
   8   0 -10    9.97    0.58 
  -8   0 -10    9.56    0.95 
  -8   0 -10    8.70    0.82 
  -8   0 -10   11.16    1.30 
   8   0 -10    9.71    0.60 
  -8   0  -9   58.77    2.30 
  -8   0  -9   59.61    2.01 
  -8   0  -9   57.25    2.82 
   8   0  -9   57.37    2.56 
   8   0  -9   53.35    1.16 
   8   0  -8    5.34    0.31 
  -8   0  -8    7.95    0.86 
  -8   0  -8    7.57    0.68 
  -8   0  -8    8.99    1.13 
   8   0  -8    6.18    0.30 
   8   0  -8    8.04    0.97 
  -8   0  -7   37.39    1.41 
  -8   0  -7   37.80    1.81 
   8   0  -7   37.22    1.96 
  -8   0  -7   35.70    2.20 
   8   0  -6   15.73    1.25 
  -8   0  -6   13.89    0.81 
  -8   0  -6   14.38    1.11 
   8   0  -5   39.77    1.96 
  -8   0  -5   42.55    1.30 
  -8   0  -5   40.95    1.87 
   8   0  -4   54.91    2.24 
  -8   0  -4   54.55    1.31 
  -8   0  -4   58.52    2.23 
  -8   0  -3   50.73    2.07 
  -8   0  -2   22.43    1.39 
  -8   0  -1   11.15    0.98 
  -8   0   0   46.40    1.99 
  -8   0   1   10.49    0.96 
  -8   0   2   19.49    1.32 
  -8   0   3   49.12    2.12 
  -8   0   4   54.10    2.25 
  -8   0   5   47.25    2.14 
  -8   0   6   14.99    1.23 
  -8   0   7   37.68    1.98 
  -8   0   8    8.07    0.92 
  -8   0   9   54.81    2.48 
  -8   0  10    8.33    0.99 
  -8   0  11   45.75    2.33 
  -8   0  12    1.16    0.39 
  -8   0  13   24.83    1.80 
  -8   0  14   24.55    1.82 
  -8   0  15   17.99    1.58 
  -8   0  16    1.90    0.56 
  -8   0  17    0.98    0.52 
  -8   0  18   79.30    3.47 
  -8   0  19    3.37    0.84 
  -8   0  20   25.71    2.07 
  -8   0  21   10.02    1.33 
  -8   0  22    9.77    1.31 
  -8   0  23    0.20    0.39 
  -8   0  24    3.80    0.86 
  -8   0  25    3.77    0.87 
  -8   0  26    0.03    0.24 
  -8   1 -27    3.03    0.88 
  -8   1 -27    2.80    0.72 
  -8  -1 -27    3.35    0.78 
  -8  -1 -27    4.25    0.96 
  -8   1 -26    3.21    0.93 
  -8   1 -26    1.66    0.63 
  -8  -1 -26    1.58    0.55 
  -8  -1 -26    2.24    0.72 
  -8   1 -25    0.85    0.47 
   8   1 -25    2.07    0.62 
  -8   1 -25    2.30    0.68 
  -8  -1 -25    2.18    0.58 
  -8  -1 -25    2.24    0.68 
  -8   1 -24    0.22    0.34 
   8   1 -24    0.01    0.35 
  -8   1 -24   -0.12    0.33 
  -8  -1 -24    0.09    0.25 
  -8  -1 -24    0.51    0.50 
  -8   1 -23    6.23    1.07 
   8  -1 -23    6.64    0.96 
   8   1 -23    6.08    1.05 
  -8   1 -23    8.67    1.25 
  -8  -1 -23    8.20    1.18 
  -8  -1 -23    5.77    1.01 
  -8   1 -22    4.23    0.91 
   8   1 -22    4.50    0.95 
   8  -1 -22    4.52    0.79 
  -8   1 -22    4.22    0.92 
  -8  -1 -22    6.10    1.00 
  -8  -1 -22    4.74    0.90 
  -8   1 -21    1.01    0.43 
   8   1 -21    1.36    0.51 
  -8   1 -21    1.70    0.62 
   8  -1 -21    1.06    0.40 
  -8  -1 -21    1.36    0.49 
  -8  -1 -21    1.17    0.42 
  -8   1 -20    1.24    0.40 
   8   1 -20    2.24    0.64 
  -8   1 -20    1.04    0.54 
  -8  -1 -20    2.24    0.61 
   8  -1 -20    1.06    0.35 
  -8  -1 -20    2.09    0.58 
   8   1 -19   13.20    1.46 
  -8   1 -19   15.91    1.64 
  -8  -1 -19   16.51    1.60 
  -8   1 -19   17.08    1.61 
   8   1 -19   16.02    1.24 
  -8  -1 -19   15.40    1.43 
   8  -1 -19   17.76    1.42 
  -8   1 -18    7.05    1.00 
   8   1 -18    7.74    1.12 
  -8   1 -18    9.11    1.27 
  -8  -1 -18    7.63    1.11 
   8   1 -18    9.00    0.89 
  -8  -1 -18    8.36    1.06 
   8  -1 -18    8.20    0.96 
   8   1 -17    5.99    1.00 
  -8   1 -17    6.97    1.09 
   8  -1 -17    6.59    0.81 
  -8  -1 -17    6.48    1.01 
   8   1 -17    7.29    0.76 
  -8  -1 -17    7.28    0.94 
  -8   1 -17    6.88    0.97 
   8  -1 -16    7.33    0.83 
   8   1 -16    6.32    1.00 
  -8   1 -16    7.90    1.14 
  -8  -1 -16    8.34    0.86 
  -8  -1 -16    7.54    1.07 
   8   1 -16    7.43    0.73 
  -8  -1 -16    8.42    0.98 
  -8   1 -16    8.38    1.05 
   8  -1 -15    5.85    0.71 
  -8   1 -15    5.85    0.96 
   8   1 -15    6.19    0.63 
  -8  -1 -15    6.04    0.96 
  -8  -1 -15    6.04    0.79 
  -8   1 -15    5.20    0.79 
  -8   1 -14   10.40    1.10 
  -8   1 -14   12.41    1.39 
  -8  -1 -14   10.55    1.26 
   8  -1 -14   13.26    1.03 
   8   1 -14   12.84    0.84 
  -8  -1 -14   10.36    1.01 
  -8   1 -13   13.94    1.23 
  -8  -1 -13   15.69    1.53 
   8   1 -13   15.01    0.83 
  -8  -1 -13   15.68    1.18 
  -8   1 -12    9.53    0.99 
   8   1 -12   10.24    0.62 
  -8  -1 -12    9.96    1.20 
  -8  -1 -12   11.12    0.95 
  -8  -1 -11   10.82    0.90 
  -8   1 -11   11.20    1.03 
   8   1 -11   10.11    0.52 
  -8  -1 -11   11.12    1.25 
  -8  -1 -11   12.13    0.96 
   8  -1 -11   10.87    0.86 
   8   1 -11   10.84    1.13 
  -8   1 -10   13.48    1.09 
  -8  -1 -10   12.44    0.94 
  -8   1 -10   13.56    1.24 
  -8  -1 -10   13.80    1.39 
  -8  -1 -10   11.86    0.89 
   8  -1 -10   12.79    0.88 
   8   1 -10   13.59    1.24 
  -8   1  -9   15.33    1.14 
  -8  -1  -9   15.18    1.01 
  -8   1  -9   13.88    1.23 
  -8  -1  -9   12.65    1.31 
  -8  -1  -9   14.94    0.94 
   8  -1  -9   15.38    0.92 
   8   1  -9   14.92    1.25 
  -8   1  -8   14.53    1.25 
  -8  -1  -8   14.01    1.38 
  -8  -1  -8   15.18    0.89 
   8  -1  -8   16.27    0.92 
  -8   1  -8   15.22    1.09 
   8   1  -8   15.08    1.22 
  -8  -1  -8   17.04    1.06 
  -8  -1  -7    4.27    0.53 
   8   1  -7    4.27    0.65 
  -8   1  -7    5.07    0.75 
  -8  -1  -7    5.89    0.50 
  -8   1  -7    5.57    0.64 
  -8  -1  -7    5.62    0.87 
   8  -1  -7    4.97    0.48 
  -8   1  -6   18.52    1.41 
   8  -1  -6   18.05    0.87 
   8  -1  -6   20.62    1.54 
  -8  -1  -6   18.49    0.79 
  -8  -1  -6   18.51    1.53 
  -8   1  -6   17.78    1.09 
  -8  -1  -6   18.35    1.08 
  -8   1  -5    2.82    0.43 
  -8  -1  -5    2.17    0.37 
  -8   1  -5    2.67    0.55 
   8  -1  -5    2.36    0.48 
  -8  -1  -5    3.13    0.65 
   8  -1  -5    2.51    0.31 
  -8  -1  -5    2.45    0.24 
  -8  -1  -4   10.16    1.11 
   8  -1  -4   10.05    0.59 
  -8   1  -4   10.78    0.77 
  -8  -1  -4   10.37    0.81 
  -8   1  -4    9.84    1.02 
  -8  -1  -3   20.21    1.56 
   8  -1  -3   18.36    0.77 
  -8  -1  -3   19.38    1.09 
  -8   1  -3   18.20    1.40 
  -8  -1  -2   25.10    1.73 
  -8  -1  -2   22.63    1.19 
   8  -1  -2   21.22    0.84 
  -8   1  -2   22.75    1.54 
   8  -1  -1    9.88    0.58 
  -8  -1  -1    9.86    1.08 
  -8  -1  -1    8.81    0.74 
  -8   1  -1    8.49    0.94 
  -8   1   0    4.45    0.70 
   8  -1   0    4.83    0.42 
  -8  -1   0    3.74    0.67 
  -8  -1   0    4.26    0.53 
  -8  -1   1   10.76    1.10 
   8  -1   1    9.65    0.62 
  -8  -1   1   10.34    0.83 
  -8   1   1    8.92    0.99 
  -8  -1   2   21.24    1.52 
   8  -1   2   23.08    0.99 
  -8  -1   2   22.93    1.27 
  -8   1   2   21.40    1.53 
  -8  -1   3   18.43    1.40 
  -8  -1   3   19.66    1.19 
   8  -1   3   17.20    0.90 
  -8   1   3   19.23    1.46 
  -8  -1   4   10.23    1.05 
  -8  -1   4    9.39    0.84 
   8  -1   4   10.11    0.74 
  -8   1   4    7.23    0.92 
   8  -1   5    2.95    0.43 
  -8  -1   5    3.06    0.56 
  -8  -1   5    2.41    0.44 
  -8   1   5    3.15    0.62 
   8  -1   6   18.38    1.09 
  -8  -1   6   19.28    1.37 
  -8  -1   6   18.65    1.25 
  -8   1   6   19.98    1.53 
   8  -1   7    5.60    0.65 
  -8  -1   7    6.34    0.79 
  -8  -1   7    4.57    0.65 
  -8   1   7    6.32    0.89 
  -8  -1   8   15.65    1.21 
  -8  -1   8   15.67    1.20 
  -8   1   8   15.62    1.41 
  -8  -1   9   14.96    1.16 
  -8  -1   9   13.89    1.16 
  -8   1   9   13.34    1.32 
  -8  -1  10   12.96    1.06 
  -8  -1  10   14.26    1.19 
  -8   1  10   14.38    1.38 
  -8  -1  11   10.47    0.95 
  -8   1  11   11.07    1.24 
  -8  -1  11   11.08    1.09 
  -8  -1  12   10.08    0.90 
  -8  -1  12   11.12    1.11 
  -8   1  12   10.82    1.22 
  -8  -1  13   15.83    1.10 
  -8  -1  13   14.63    1.30 
  -8   1  13   13.37    1.38 
  -8  -1  14   13.43    1.00 
  -8  -1  14   12.19    1.21 
  -8   1  14   11.20    1.29 
  -8  -1  15    6.05    0.65 
  -8  -1  15    6.03    0.87 
  -8   1  15    6.87    1.04 
  -8  -1  16    7.78    0.70 
  -8  -1  16    7.54    0.99 
  -8   1  16    6.30    1.00 
  -8  -1  17    7.96    0.67 
  -8  -1  17    6.87    0.98 
  -8   1  17    9.41    1.27 
  -8  -1  18    9.16    1.14 
  -8   1  18    8.22    1.19 
  -8  -1  19   16.40    1.57 
  -8   1  19   17.21    1.74 
  -8  -1  20    1.30    0.54 
  -8   1  20    2.60    0.76 
  -8  -1  21    1.15    0.48 
  -8   1  21    2.03    0.69 
  -8  -1  22    4.05    0.82 
  -8   1  22    4.63    0.98 
  -8  -1  23    6.42    1.09 
  -8   1  23    6.98    1.21 
  -8  -1  24    0.44    0.28 
  -8   1  24    0.23    0.25 
  -8  -1  25    2.47    0.66 
  -8   1  25    3.05    0.89 
  -8  -2 -26    4.63    0.97 
   8   2 -26    2.11    0.73 
  -8   2 -26    4.33    0.91 
  -8   2 -26    5.17    1.03 
  -8  -2 -25   11.51    1.48 
  -8   2 -25   14.06    1.63 
   8   2 -25   11.15    1.50 
  -8  -2 -25   13.86    1.51 
  -8   2 -25   13.08    1.69 
   8   2 -24    4.89    1.01 
  -8  -2 -24    2.14    0.63 
  -8   2 -24    3.53    0.84 
  -8  -2 -24    5.52    0.95 
   8  -2 -24    3.96    0.89 
  -8   2 -24    2.49    0.81 
   8  -2 -23    4.93    0.90 
   8   2 -23    5.65    1.04 
  -8  -2 -23    3.53    0.81 
  -8   2 -23    6.10    1.14 
  -8  -2 -23    5.75    0.98 
  -8   2 -23    6.15    1.13 
   8  -2 -22   11.25    1.29 
   8   2 -22   14.40    1.63 
  -8  -2 -22   10.62    1.28 
  -8   2 -22   12.25    1.50 
  -8  -2 -22   10.55    1.31 
  -8   2 -22   13.61    1.61 
   8   2 -21    6.92    1.15 
  -8  -2 -21    6.95    1.01 
  -8   2 -21    5.41    1.05 
  -8  -2 -21    8.39    1.16 
  -8   2 -21    7.55    1.18 
   8   2 -20    2.49    0.71 
  -8   2 -20    1.81    0.57 
  -8  -2 -20    1.06    0.39 
  -8  -2 -20    2.22    0.62 
  -8   2 -20    0.83    0.43 
   8   2 -19    8.55    1.25 
  -8   2 -19    9.52    1.31 
  -8  -2 -19    8.29    1.06 
  -8  -2 -19    8.36    1.13 
  -8   2 -19    7.24    1.09 
   8   2 -18    0.58    0.35 
  -8   2 -18    1.44    0.54 
  -8  -2 -18    1.09    0.43 
  -8  -2 -18    0.98    0.44 
  -8   2 -18   -0.12    0.36 
   8   2 -17    0.30    0.23 
  -8  -2 -17    0.11    0.16 
  -8  -2 -17    0.23    0.31 
  -8   2 -17    0.35    0.30 
   8   2 -16    6.36    0.67 
   8   2 -16    5.25    0.95 
  -8  -2 -16    6.09    0.84 
  -8  -2 -16    5.53    0.93 
  -8   2 -16    6.00    0.94 
   8   2 -15    5.79    0.99 
  -8  -2 -15    6.98    0.85 
   8   2 -15    6.80    0.67 
  -8   2 -15    6.94    0.98 
  -8  -2 -15    8.60    1.13 
   8   2 -14   11.65    0.80 
  -8   2 -14   10.45    1.18 
  -8  -2 -14    8.87    0.93 
   8   2 -14   10.62    1.32 
  -8  -2 -14   13.50    1.38 
   8   2 -13    4.74    0.77 
   8   2 -13    3.49    0.75 
   8   2 -13    3.98    0.42 
  -8  -2 -13    4.95    0.69 
  -8   2 -13    3.46    0.71 
  -8  -2 -13    3.96    0.76 
   8   2 -12    6.17    0.83 
  -8  -2 -12    6.61    0.61 
  -8  -2 -12    7.13    0.77 
   8   2 -12    6.03    1.01 
  -8  -2 -12    5.88    0.53 
  -8   2 -12    4.33    0.74 
  -8  -2 -12    5.27    0.88 
   8   2 -12    5.52    0.44 
   8  -2 -12    6.20    0.78 
   8   2 -11    3.98    0.66 
  -8  -2 -11    3.56    0.43 
  -8  -2 -11    3.58    0.52 
   8   2 -11    3.03    0.72 
  -8   2 -11    4.36    0.74 
  -8  -2 -11    3.45    0.40 
  -8  -2 -11    3.34    0.68 
   8   2 -11    2.41    0.24 
  -8  -2 -10   11.77    0.88 
  -8   2 -10   11.72    1.25 
   8   2 -10   11.78    1.34 
  -8  -2 -10   11.54    1.24 
  -8  -2 -10   13.02    0.72 
   8   2 -10   11.60    1.07 
  -8   2 -10   11.42    1.11 
  -8  -2 -10   12.20    0.75 
  -8  -2  -9   18.40    1.04 
  -8   2  -9   17.77    1.52 
   8   2  -9   14.53    1.53 
  -8  -2  -9   20.12    1.61 
  -8  -2  -9   18.97    0.82 
  -8   2  -9   16.70    1.31 
   8   2  -9   17.11    1.26 
  -8  -2  -9   18.69    0.89 
  -8   2  -8    6.21    0.78 
  -8   2  -8    6.87    0.95 
   8   2  -8    7.31    1.10 
  -8  -2  -8    7.23    0.97 
   8  -2  -8    7.34    0.77 
  -8  -2  -8    6.89    0.51 
  -8  -2  -8    6.13    0.56 
  -8   2  -7    2.88    0.55 
  -8   2  -7    2.11    0.52 
   8  -2  -7    3.14    0.50 
   8   2  -7    1.70    0.48 
  -8  -2  -7    3.07    0.64 
  -8  -2  -7    2.38    0.32 
  -8  -2  -7    2.68    0.32 
  -8   2  -6   12.39    1.26 
  -8  -2  -6   11.70    1.22 
  -8  -2  -6   12.96    0.65 
  -8  -2  -6   12.87    0.65 
  -8   2  -6   11.80    1.02 
   8  -2  -6   12.45    0.96 
   8   2  -6   10.36    0.87 
  -8   2  -5   22.85    1.72 
   8  -2  -5   29.88    1.44 
   8   2  -5   30.12    1.41 
  -8  -2  -5   30.59    1.93 
  -8  -2  -5   28.34    0.76 
  -8  -2  -5   30.55    0.96 
  -8  -2  -5   24.71    0.74 
  -8   2  -5   28.92    1.55 
   8   2  -4   25.48    1.24 
   8  -2  -4   26.04    1.33 
  -8  -2  -4   26.16    1.77 
  -8  -2  -4   25.72    0.88 
  -8   2  -4   25.49    1.43 
  -8   2  -4   24.37    1.75 
   8  -2  -3   16.82    1.06 
  -8  -2  -3   15.67    1.35 
  -8  -2  -3   16.96    0.72 
  -8   2  -3   14.59    1.36 
   8  -2  -2   13.78    0.95 
  -8  -2  -2   14.04    1.26 
  -8  -2  -2   15.06    0.70 
  -8   2  -2   15.76    1.41 
   8  -2  -1    0.37    0.17 
  -8   2  -1    0.60    0.27 
  -8  -2  -1    0.92    0.33 
  -8  -2  -1    0.35    0.13 
  -8  -2   0   11.21    1.11 
  -8  -2   0   12.67    0.70 
   8  -2   0   11.73    0.89 
  -8   2   0    9.90    1.12 
  -8   2   1    0.50    0.29 
   8  -2   1    0.50    0.22 
  -8  -2   1    1.10    0.39 
  -8  -2   1    0.42    0.16 
  -8  -2   2   14.96    1.24 
  -8  -2   2   15.75    0.85 
   8  -2   2   14.30    1.00 
  -8   2   2   13.49    1.30 
  -8  -2   3   15.42    1.24 
  -8  -2   3   15.69    0.89 
  -8   2   3   17.36    1.51 
   8  -2   3   15.83    1.08 
   8  -2   4   24.79    1.36 
  -8  -2   4   25.52    1.56 
  -8  -2   4   26.36    1.21 
  -8   2   4   24.72    1.81 
  -8  -2   5   28.37    1.62 
  -8  -2   5   28.94    1.32 
  -8   2   5   29.25    1.97 
  -8  -2   6   12.50    1.07 
  -8  -2   6   13.36    0.94 
  -8   2   6   13.07    1.33 
  -8  -2   7    2.83    0.52 
  -8  -2   7    2.71    0.45 
  -8   2   7    3.22    0.69 
   8  -2   8    6.14    0.77 
  -8  -2   8    6.23    0.72 
  -8  -2   8    6.38    0.70 
  -8   2   8    5.32    0.89 
  -8  -2   9   18.79    1.21 
  -8  -2   9   17.15    1.17 
   8  -2   9   16.58    1.29 
  -8   2   9   17.27    1.59 
  -8  -2  10   12.80    0.98 
  -8  -2  10   11.32    0.98 
  -8   2  10   14.73    1.49 
   8  -2  10   12.41    1.16 
  -8  -2  11    4.54    0.66 
  -8  -2  11    3.98    0.53 
  -8   2  11    3.57    0.76 
   8  -2  11    3.15    0.64 
   8  -2  12    6.25    0.88 
  -8  -2  12    6.70    0.67 
  -8  -2  12    6.76    0.81 
  -8   2  12    6.02    0.98 
  -8  -2  13    4.81    0.73 
  -8  -2  13    4.15    0.50 
  -8   2  13    3.19    0.71 
  -8  -2  14   10.88    0.77 
  -8  -2  14   10.87    1.09 
  -8   2  14   11.86    1.42 
  -8  -2  15    7.26    0.60 
  -8  -2  15    6.05    0.84 
  -8   2  15    7.15    1.12 
  -8  -2  16    5.99    0.85 
  -8   2  16    4.98    0.97 
  -8  -2  17   -0.12    0.23 
  -8   2  17    0.04    0.29 
  -8  -2  18    1.19    0.43 
  -8   2  18    0.20    0.27 
  -8   2  19   10.38    1.40 
  -8   2  20    1.83    0.73 
  -8   2  21    8.92    1.38 
  -8   2  22   12.16    1.60 
  -8   2  23    5.75    1.14 
  -8   2  24    4.06    1.00 
   8   3 -25    5.17    1.09 
  -8   3 -25    5.14    1.02 
  -8   3 -25    4.83    1.13 
  -8  -3 -25    4.88    0.97 
  -8   3 -24   23.87    2.32 
  -8   3 -24   23.99    2.17 
   8   3 -24   23.76    2.24 
  -8  -3 -24   24.71    2.13 
   8   3 -23    3.61    0.90 
  -8   3 -23    2.85    0.79 
  -8   3 -23    3.30    0.90 
  -8  -3 -23    3.22    0.79 
   8   3 -22    4.89    1.00 
  -8   3 -22    5.75    1.07 
  -8   3 -22    6.12    1.16 
  -8  -3 -22    6.80    1.10 
   8   3 -21    1.41    0.59 
  -8   3 -21    0.96    0.51 
  -8   3 -21    0.33    0.35 
  -8  -3 -21    1.66    0.58 
  -8  -3 -20   10.42    1.23 
   8   3 -20    8.91    1.33 
  -8  -3 -20   11.00    1.31 
  -8   3 -20    7.84    1.27 
  -8   3 -19   20.88    1.98 
   8   3 -19   18.11    1.86 
  -8  -3 -19   21.44    1.81 
  -8  -3 -19   17.66    1.57 
  -8  -3 -18    2.19    0.54 
   8   3 -18    1.68    0.66 
  -8   3 -18    2.24    0.73 
  -8  -3 -18    2.65    0.70 
  -8  -3 -17    6.18    0.87 
   8   3 -17    4.01    0.88 
  -8   3 -17    5.92    1.02 
  -8  -3 -17    6.30    0.98 
  -8  -3 -16    1.36    0.39 
   8   3 -16    2.01    0.62 
  -8   3 -16    0.92    0.43 
  -8  -3 -16    1.84    0.55 
   8   3 -15   11.39    1.42 
  -8  -3 -15   14.02    1.41 
  -8  -3 -15   12.46    1.16 
  -8   3 -15   15.85    1.58 
  -8  -3 -14    5.61    0.76 
   8   3 -14    5.05    0.97 
  -8   3 -14    6.37    1.00 
  -8  -3 -14    5.39    0.89 
  -8   3 -13    9.33    1.17 
   8   3 -13    8.54    1.25 
  -8  -3 -13   10.36    1.19 
  -8  -3 -13    9.66    0.97 
   8   3 -12   10.48    1.33 
  -8  -3 -12   10.35    1.19 
  -8  -3 -12    9.88    0.94 
   8   3 -12   10.57    1.06 
  -8   3 -12   10.90    1.23 
   8   3 -11    3.40    0.61 
   8  -3 -11    2.13    0.51 
  -8   3 -11    2.46    0.58 
   8   3 -11    3.38    0.82 
  -8  -3 -11    3.13    0.67 
  -8   3 -10   45.71    2.65 
   8   3 -10   48.57    2.84 
  -8  -3 -10   50.64    2.55 
  -8  -3 -10   48.71    1.88 
   8  -3 -10   47.67    2.35 
  -8   3 -10   46.93    2.47 
  -8   3  -9   13.48    1.46 
   8   3  -9   14.99    1.58 
  -8  -3  -9   16.64    1.46 
  -8  -3  -9   13.33    0.93 
   8  -3  -9   13.13    1.22 
  -8   3  -9   12.83    1.26 
  -8   3  -8   24.28    1.91 
   8   3  -8   24.18    2.00 
  -8  -3  -8   27.63    1.85 
  -8  -3  -8   23.00    1.16 
  -8   3  -8   25.33    1.75 
   8  -3  -8   25.06    1.65 
   8   3  -8   25.77    1.38 
  -8   3  -7    2.32    0.53 
   8   3  -7    2.42    0.41 
  -8   3  -7    1.99    0.56 
  -8  -3  -7    2.55    0.38 
   8  -3  -7    1.93    0.47 
   8   3  -7    2.51    0.65 
  -8  -3  -7    3.25    0.66 
  -8   3  -6    9.22    1.17 
   8  -3  -6    7.89    0.89 
   8   3  -6    7.13    1.07 
  -8  -3  -6    9.76    1.08 
  -8  -3  -6    8.56    0.61 
  -8  -3  -6    8.82    0.65 
   8   3  -6    8.04    0.69 
  -8   3  -6    6.48    0.84 
  -8  -3  -5    2.76    0.32 
  -8  -3  -5    3.03    0.35 
  -8   3  -5    2.39    0.58 
   8   3  -5    2.74    0.37 
   8   3  -5    3.00    0.72 
   8  -3  -5    2.51    0.51 
  -8  -3  -5    3.27    0.64 
  -8   3  -5    3.12    0.60 
   8  -3  -4   16.62    1.28 
   8   3  -4   16.88    1.63 
  -8  -3  -4   20.81    1.52 
  -8  -3  -4   18.96    0.72 
  -8  -3  -4   17.62    0.74 
  -8   3  -4   20.04    1.71 
   8  -3  -3   11.21    1.03 
  -8  -3  -3    9.67    0.40 
  -8   3  -3   10.63    1.23 
   8   3  -3   12.19    1.41 
  -8  -3  -3   11.25    1.12 
  -8   3  -2    9.15    1.17 
   8  -3  -2    8.73    0.92 
   8   3  -2    9.73    1.22 
  -8  -3  -2   10.37    1.06 
   8  -3  -1   33.71    1.79 
  -8  -3  -1   33.48    1.88 
  -8   3  -1   28.03    2.04 
  -8   3   0    0.46    0.43 
  -8  -3   0    0.69    0.35 
   8  -3   0    1.08    0.40 
  -8  -3   1   32.43    1.77 
   8  -3   1   33.38    1.79 
  -8   3   1   32.61    2.20 
  -8  -3   2   11.19    1.04 
   8  -3   2   11.04    1.04 
  -8   3   2   10.43    1.25 
  -8  -3   3   13.57    1.12 
   8  -3   3   10.11    1.01 
  -8   3   3   12.55    1.37 
  -8  -3   4   19.49    1.30 
   8  -3   4   19.75    1.42 
  -8   3   4   19.78    1.72 
   8  -3   5    2.42    0.54 
  -8   3   5    1.21    0.50 
  -8  -3   6    8.33    0.84 
  -8   3   6   11.01    1.30 
   8  -3   6    8.16    0.95 
   8  -3   7    1.61    0.43 
  -8  -3   7    2.29    0.44 
  -8   3   7    2.73    0.71 
   8  -3   8   25.72    1.72 
  -8  -3   8   25.68    1.37 
  -8   3   8   26.48    2.05 
   8  -3   9   13.25    1.28 
  -8  -3   9   14.70    1.01 
  -8   3   9   15.07    1.59 
  -8  -3  10   48.72    1.76 
  -8   3  10   49.35    2.89 
  -8   3  11    2.78    0.73 
  -8   3  12    8.22    1.23 
  -8   3  13    9.93    1.33 
  -8   3  14    5.11    0.99 
  -8   3  15   14.48    1.65 
  -8   3  16    2.25    0.70 
  -8   3  17    7.94    1.25 
  -8   3  18    2.03    0.69 
  -8   3  19   19.53    2.03 
  -8   3  20   10.97    1.59 
  -8   3  21    0.43    0.31 
  -8   3  22    6.75    1.28 
  -8   3  23    2.56    0.80 
  -8  -4 -23    0.54    0.37 
  -8   4 -23    1.22    0.57 
   8   4 -22    2.93    0.89 
  -8   4 -22    2.96    0.81 
  -8  -4 -22    3.75    0.81 
   8   4 -21    2.43    0.84 
  -8   4 -21    1.83    0.66 
  -8  -4 -21    3.18    0.79 
   8   4 -20    0.18    0.46 
  -8   4 -20    0.01    0.38 
  -8  -4 -20    0.37    0.37 
  -8   4 -19   13.69    1.69 
   8   4 -19   13.51    1.68 
  -8  -4 -19   13.25    1.41 
  -8  -4 -18    3.03    0.71 
  -8   4 -18    3.44    0.87 
   8   4 -18    2.88    0.79 
  -8  -4 -17    1.54    0.46 
  -8   4 -17    2.25    0.72 
   8   4 -17    1.32    0.55 
  -8   4 -16    3.65    0.78 
   8   4 -16    3.58    0.87 
  -8  -4 -16    4.18    0.74 
  -8   4 -15    4.30    0.93 
   8   4 -15    4.30    0.95 
  -8  -4 -15    3.02    0.62 
  -8  -4 -14    0.53    0.32 
  -8   4 -14    0.84    0.42 
   8   4 -14   -0.20    0.48 
  -8   4 -13    0.55    0.30 
   8   4 -13    1.61    0.61 
  -8  -4 -13    1.25    0.36 
  -8   4 -12    5.47    0.93 
  -8  -4 -12    5.56    0.76 
  -8   4 -12    5.05    0.96 
   8   4 -12    4.09    0.90 
  -8   4 -11    2.40    0.63 
  -8   4 -11    2.09    0.56 
   8   4 -11    2.57    0.71 
  -8   4 -10    0.73    0.41 
  -8   4 -10    1.28    0.53 
   8   4 -10    1.75    0.65 
  -8   4  -9    4.12    0.79 
  -8   4  -9    5.05    0.96 
   8   4  -9    4.84    0.95 
  -8   4  -8    4.20    0.81 
  -8   4  -8    4.22    0.86 
   8   4  -8    4.58    0.92 
  -8   4  -7    0.60    0.36 
   8   4  -7    0.55    0.34 
  -8   4  -7    0.32    0.27 
  -8   4  -6    1.76    0.53 
   8   4  -6    1.93    0.58 
  -8   4  -6    1.97    0.52 
  -8   4  -5    4.11    0.81 
   8   4  -5    5.89    1.02 
  -8   4  -4    0.52    0.31 
   8   4  -4    0.27    0.33 
  -8   4  -3    3.34    0.74 
   8   4  -3    1.94    0.66 
   8  -4  -3    1.97    0.53 
  -8   4  -2    1.95    0.57 
   8   4  -2    2.43    0.69 
   8  -4  -2    1.88    0.57 
  -8   4  -1    8.03    1.18 
   8   4  -1    6.00    1.00 
   8  -4  -1    7.57    0.99 
  -8   4   0    3.91    0.81 
   8   4   0    5.56    0.97 
  -8   4   1    8.63    1.22 
   8   4   1    6.82    1.08 
  -8   4   2    2.07    0.65 
  -8   4   3    2.09    0.61 
  -8   4   4    0.14    0.23 
  -8   4   5    3.81    0.83 
  -8   4   6    1.71    0.54 
  -8   4   7    0.03    0.35 
  -8   4   8    2.81    0.74 
  -8   4   9    4.18    0.90 
  -8   4  10    0.75    0.45 
  -8   4  11    1.77    0.68 
  -8   4  12    4.91    0.97 
  -8   4  13    1.14    0.61 
  -8   4  14    0.53    0.47 
  -8   4  15    3.30    0.92 
  -8   4  16    4.88    1.08 
  -8   4  17    1.20    0.58 
  -8   4  18    2.08    0.67 
  -8   4  19   13.36    1.74 
  -8   4  20    0.34    0.48 
  -8   5 -21   -0.40    0.39 
  -8   5 -20    3.24    0.94 
  -8   5 -19    5.03    1.15 
  -8  -5 -19    3.73    0.86 
  -8   5 -18    2.17    0.72 
   8   5 -18    2.73    0.87 
  -8  -5 -18    1.63    0.60 
  -8   5 -17    1.53    0.63 
   8   5 -17    1.52    0.65 
  -8   5 -16   -0.10    0.47 
   8   5 -16    1.47    0.53 
  -8   5 -15   13.61    1.72 
   8   5 -15   14.71    1.77 
   8   5 -14   13.92    1.73 
  -8   5 -14   17.40    1.89 
  -8   5 -13   12.67    1.61 
  -8   5 -13   14.44    1.77 
   8   5 -13   11.99    1.58 
  -8   5 -12    9.38    1.36 
  -8   5 -12   10.69    1.51 
   8   5 -12   11.04    1.54 
  -8   5 -11   11.86    1.56 
  -8   5 -11   13.54    1.60 
  -8   5 -10    6.28    1.17 
   8   5 -10    7.09    1.23 
  -8   5 -10    5.57    1.03 
  -8   5  -9    8.86    1.35 
   8   5  -9    8.70    1.34 
  -8   5  -9    9.16    1.28 
  -8   5  -8   27.99    2.36 
   8   5  -8   26.33    2.26 
  -8   5  -8   27.95    2.23 
  -8   5  -7    1.70    0.63 
   8   5  -7    1.97    0.70 
  -8   5  -7    1.91    0.59 
  -8   5  -6    4.03    0.90 
   8   5  -6    3.14    0.77 
  -8   5  -5    3.43    0.81 
   8   5  -5    2.06    0.66 
  -8   5  -4   -0.84    0.47 
   8   5  -4    0.20    0.35 
  -8   5  -3    1.87    0.59 
   8   5  -3    2.57    0.72 
   8   5  -2   17.65    1.80 
  -8   5  -2   15.30    1.73 
  -8   5  -1    3.30    0.86 
   8   5  -1    2.82    0.73 
  -8   5   0   11.85    1.51 
   8   5   0   10.18    1.37 
  -8   5   1    5.26    1.07 
   8   5   1    4.59    0.93 
   8   5   2   12.05    1.48 
  -8   5   2   17.84    1.89 
  -8   5   3    1.59    0.67 
   8   5   3    2.23    0.59 
  -8   5   4   -0.18    0.44 
  -8   5   5    2.84    0.73 
  -8   5   6    4.00    0.98 
  -8   5   7    2.94    0.81 
  -8   5   8   29.55    2.45 
  -8   5   9    7.92    1.31 
  -8   5  10    4.73    1.03 
  -8   5  11   11.70    1.63 
  -8   5  12   13.99    1.75 
  -8   5  13   13.62    1.76 
  -8   5  14   19.00    2.07 
  -8   5  15   16.87    1.98 
  -8   5  16    1.12    0.58 
  -8   5  17    1.62    0.61 
  -8   6 -17   -0.23    0.48 
  -8   6 -16    1.76    0.55 
  -8   6 -15    3.71    0.96 
  -8   6 -14   18.52    2.10 
  -8   6 -13   10.64    1.64 
  -8   6 -13   11.40    1.71 
   8   6 -13    8.82    1.43 
  -8   6 -12    2.92    0.91 
   8   6 -12    1.32    0.59 
  -8   6 -12    1.48    0.63 
  -8   6 -11    1.09    0.61 
   8   6 -11    2.45    0.72 
  -8   6 -11    1.31    0.62 
  -8   6 -10    8.63    1.49 
   8   6 -10    6.48    1.22 
  -8   6 -10    7.71    1.29 
  -8   6  -9   13.90    1.77 
   8   6  -9   16.55    1.91 
  -8   6  -9   16.08    1.85 
  -8   6  -8   10.63    1.61 
   8   6  -8    8.99    1.40 
  -8   6  -7   26.89    2.46 
   8   6  -7   31.60    2.59 
  -8   6  -6    1.50    0.73 
   8   6  -6    1.87    0.72 
  -8   6  -5    3.68    0.89 
   8   6  -5    4.55    1.01 
  -8   6  -4    2.13    0.72 
   8   6  -4    4.76    1.04 
  -8   6  -3    3.49    0.88 
   8   6  -3    2.49    0.71 
  -8   6  -2    2.42    0.79 
   8   6  -2    2.12    0.68 
  -8   6  -1    8.82    1.47 
   8   6  -1    8.62    1.33 
   8   6   0   28.98    2.40 
  -8   6   0   28.77    2.51 
  -8   6   1    9.76    1.51 
   8   6   1    9.04    1.34 
  -8   6   2    2.56    0.77 
   8   6   2    2.02    0.66 
  -8   6   3    2.72    0.73 
   8   6   3    4.33    0.93 
  -8   6   4    3.39    0.86 
   8   6   4    3.65    0.84 
  -8   6   5    5.03    1.06 
   8   6   5    4.13    0.87 
  -8   6   6    2.07    0.65 
  -8   6   7   26.66    2.45 
  -8   6   8   11.17    1.62 
  -8   6   9   18.70    2.13 
  -8   6  10    6.83    1.31 
  -8   6  11    2.27    0.76 
  -8   6  12    3.20    0.95 
   8   7  -6    6.31    1.27 
   8   7  -5    1.64    0.71 
   8   7  -4    2.33    0.77 
   8   7  -3    3.94    0.95 
   8   7  -2    3.77    0.96 
  -8   7  -1    7.10    1.35 
   8   7  -1    5.05    1.08 
  -8   7   0    1.69    0.78 
   8   7   0    0.94    0.41 
  -8   7   1    7.35    1.39 
   8   7   1    5.71    1.11 
   8   7   2    2.81    0.82 
   8   7   3    5.21    1.18 
   8   7   4    1.56    0.54 
   8   7   5    2.15    0.74 
  -9   0 -25    0.62    0.39 
  -9   0 -24    0.19    0.33 
  -9   0 -24    0.34    0.32 
  -9   0 -23   -0.33    0.44 
  -9   0 -23    0.31    0.31 
  -9   0 -22   -0.23    0.28 
  -9   0 -22    0.33    0.31 
  -9   0 -21   -0.25    0.35 
  -9   0 -21   -0.46    0.46 
  -9   0 -20    0.12    0.25 
  -9   0 -20   -0.28    0.28 
  -9   0 -19    0.47    0.41 
  -9   0 -19    0.51    0.54 
  -9   0 -18   -0.25    0.19 
  -9   0 -18    0.20    0.33 
  -9   0 -17    0.15    0.21 
  -9   0 -17    0.52    0.26 
  -9   0 -16   -0.12    0.30 
  -9   0 -16   -0.17    0.19 
  -9   0 -15   -0.12    0.42 
  -9   0 -15   -0.03    0.15 
  -9   0 -14    0.11    0.24 
  -9   0 -14    0.05    0.17 
  -9   0 -13    0.08    0.14 
  -9   0 -13    0.30    0.30 
  -9   0 -13    0.07    0.14 
  -9   0 -12   -0.02    0.16 
  -9   0 -12   -0.08    0.22 
  -9   0 -12   -0.05    0.16 
  -9   0 -11    0.08    0.15 
  -9   0 -11    0.01    0.25 
  -9   0 -11   -0.01    0.14 
  -9   0 -10   -0.11    0.18 
  -9   0 -10    0.27    0.32 
  -9   0 -10   -0.06    0.14 
  -9   0  -9    0.03    0.12 
  -9   0  -9    0.04    0.14 
  -9   0  -9   -0.12    0.29 
  -9   0  -8    0.08    0.18 
  -9   0  -8   -0.04    0.15 
  -9   0  -8   -0.18    0.27 
  -9   0  -7    0.13    0.23 
  -9   0  -7   -0.05    0.10 
  -9   0  -7    0.15    0.31 
  -9   0  -6    0.08    0.09 
  -9   0  -6    0.01    0.14 
   9   0  -6    0.26    0.20 
  -9   0  -6    0.04    0.23 
  -9   0  -5    0.03    0.15 
  -9   0  -5   -0.03    0.23 
  -9   0  -4   -0.01    0.21 
  -9   0  -3   -0.02    0.16 
  -9   0  -2   -0.01    0.15 
  -9   0  -1   -0.08    0.14 
  -9   0   0    0.46    0.32 
  -9   0   1   -0.07    0.18 
  -9   0   2    0.01    0.17 
  -9   0   3    0.07    0.20 
  -9   0   4    0.39    0.22 
  -9   0   5    0.02    0.16 
  -9   0   6   -0.04    0.13 
  -9   0   7    0.04    0.19 
  -9   0   8    0.08    0.31 
  -9   0   9    0.02    0.22 
  -9   0  10   -0.44    0.27 
  -9   0  11    0.36    0.29 
  -9   0  12    0.20    0.22 
  -9   0  13   -0.13    0.28 
  -9   0  14   -0.05    0.23 
  -9   0  15    0.13    0.25 
  -9   0  16   -0.11    0.28 
  -9   0  17   -0.13    0.27 
  -9   0  18    0.35    0.34 
  -9   0  19    0.24    0.34 
  -9   0  20   -0.16    0.33 
  -9   0  21   -0.38    0.36 
  -9   0  22   -0.10    0.39 
  -9   0  23   -0.07    0.23 
  -9   0  24   -0.16    0.29 
  -9   0  25    0.87    0.60 
  -9  -1 -25    1.08    0.54 
  -9   1 -25    0.23    0.47 
  -9  -1 -24    2.24    0.76 
  -9   1 -24    3.80    0.91 
  -9   1 -24    2.40    0.79 
  -9  -1 -23    0.21    0.43 
  -9   1 -23    0.89    0.46 
  -9  -1 -23    1.35    0.54 
  -9   1 -23    0.60    0.42 
  -9  -1 -22    9.43    1.28 
  -9   1 -22    6.94    1.16 
  -9  -1 -22    8.33    1.22 
  -9   1 -22    7.62    1.20 
  -9  -1 -21   12.65    1.50 
  -9  -1 -21   10.91    1.30 
  -9   1 -21    9.86    1.41 
  -9   1 -21   11.49    1.44 
  -9  -1 -20    4.40    0.83 
  -9   1 -20    4.84    0.98 
  -9  -1 -20    4.67    0.94 
  -9   1 -20    4.56    0.88 
  -9   1 -19   11.42    1.34 
  -9  -1 -19   13.19    1.55 
  -9   1 -19   11.60    1.50 
  -9  -1 -19   11.27    1.23 
  -9   1 -18   21.25    1.78 
  -9   1 -18   21.02    1.97 
  -9  -1 -18   20.19    1.87 
  -9  -1 -18   21.86    1.67 
  -9   1 -17   15.10    1.45 
  -9   1 -17   13.36    1.58 
  -9  -1 -17   12.03    1.44 
  -9  -1 -17   12.26    1.20 
  -9  -1 -16    1.81    0.51 
  -9   1 -16    2.46    0.71 
  -9  -1 -16    1.18    0.51 
  -9   1 -16    2.34    0.57 
  -9  -1 -15    4.80    0.72 
  -9   1 -15    4.41    0.91 
  -9  -1 -15    4.72    0.94 
  -9   1 -15    4.75    0.78 
  -9  -1 -14    7.26    0.83 
  -9  -1 -14    7.04    0.82 
  -9   1 -14    5.84    1.02 
  -9  -1 -14    7.51    1.14 
  -9   1 -14    8.16    0.98 
  -9  -1 -13    7.26    0.80 
  -9  -1 -13    6.80    0.77 
  -9   1 -13    8.43    1.06 
  -9   1 -13    7.81    1.17 
  -9   1 -13    6.83    0.88 
  -9  -1 -13    7.54    1.08 
   9  -1 -13    8.57    0.75 
  -9  -1 -12    0.37    0.18 
  -9  -1 -12    0.89    0.28 
  -9   1 -12    0.46    0.32 
   9  -1 -12    0.98    0.26 
  -9   1 -12    0.76    0.51 
  -9   1 -12    0.87    0.33 
  -9  -1 -12    0.74    0.29 
  -9  -1 -11    0.48    0.20 
  -9   1 -11    1.03    0.53 
  -9   1 -11    0.35    0.18 
  -9  -1 -11    1.15    0.57 
   9  -1 -11    0.08    0.11 
  -9  -1 -11    0.06    0.15 
  -9   1 -10   16.89    1.45 
   9  -1 -10   15.73    0.86 
  -9  -1 -10   18.17    1.07 
  -9  -1 -10   17.44    1.65 
  -9   1 -10   17.44    1.26 
  -9  -1 -10   15.37    1.11 
  -9   1  -9   11.81    1.21 
  -9  -1  -9   11.65    0.79 
  -9  -1  -9   10.90    1.28 
  -9   1  -9   11.65    0.99 
  -9  -1  -9   11.45    0.94 
   9   1  -9   12.85    1.22 
  -9  -1  -8    8.96    0.63 
  -9   1  -8    9.04    1.05 
   9   1  -8    8.19    0.94 
  -9  -1  -8   10.56    1.29 
  -9   1  -8    8.39    0.82 
  -9  -1  -8   10.62    0.90 
   9   1  -7   10.06    1.02 
   9  -1  -7   13.14    0.66 
  -9  -1  -7   11.21    1.31 
  -9   1  -7   13.08    0.97 
  -9  -1  -7   12.93    0.97 
  -9  -1  -7   11.13    0.62 
  -9   1  -7    9.66    1.10 
  -9  -1  -6    0.65    0.11 
  -9  -1  -6    0.92    0.24 
  -9   1  -6    0.80    0.29 
   9  -1  -6    1.52    0.22 
   9   1  -6    0.92    0.37 
  -9   1  -6    1.34    0.32 
   9   1  -5   42.87    1.96 
  -9  -1  -5   44.40    2.50 
   9  -1  -5   39.77    1.00 
  -9  -1  -5   44.43    1.77 
  -9   1  -5   44.09    2.30 
   9  -1  -4   16.47    0.60 
  -9  -1  -4   16.24    1.52 
  -9  -1  -4   17.37    1.11 
  -9   1  -4   16.62    1.43 
  -9   1  -3    1.16    0.46 
  -9  -1  -3    1.67    0.48 
   9  -1  -3    1.11    0.16 
  -9  -1  -3    0.99    0.26 
  -9   1  -2    2.88    0.57 
  -9  -1  -2    2.40    0.61 
   9  -1  -2    3.28    0.27 
  -9  -1  -2    3.45    0.49 
  -9  -1  -1    9.34    1.13 
  -9  -1  -1   10.44    0.87 
   9  -1  -1    9.29    0.48 
  -9   1  -1    9.82    1.09 
  -9  -1   0   63.61    2.88 
  -9  -1   0   60.24    2.12 
  -9   1   0   59.31    2.66 
   9  -1   0   61.79    1.33 
   9  -1   1    9.66    0.57 
  -9  -1   1    8.57    1.06 
  -9  -1   1    8.82    0.84 
  -9   1   1    9.25    1.06 
  -9  -1   2    3.85    0.71 
  -9  -1   2    4.61    0.63 
  -9   1   2    2.36    0.55 
  -9  -1   3    0.94    0.32 
  -9   1   3    1.20    0.30 
  -9  -1   4   16.95    1.44 
  -9  -1   4   15.87    1.17 
  -9   1   4   17.37    1.48 
  -9  -1   5   43.81    2.28 
  -9  -1   5   45.70    2.01 
  -9   1   5   43.06    2.34 
  -9  -1   6    1.55    0.50 
  -9  -1   6    1.64    0.45 
  -9   1   6    1.86    0.57 
  -9  -1   7   11.68    1.15 
  -9  -1   7   12.14    1.09 
  -9   1   7   13.76    1.36 
  -9  -1   8    8.43    0.97 
  -9  -1   8    8.75    0.94 
  -9   1   8   10.02    1.18 
  -9  -1   9   10.87    1.09 
  -9  -1   9   11.67    1.12 
  -9   1   9    9.42    1.17 
  -9  -1  10   16.94    1.32 
  -9  -1  10   15.81    1.32 
  -9   1  10   17.91    1.62 
  -9  -1  11    0.01    0.15 
  -9  -1  11    0.27    0.22 
  -9   1  11    0.39    0.31 
  -9  -1  12    0.26    0.19 
  -9   1  12    0.00    0.26 
  -9  -1  13    8.48    0.89 
  -9  -1  13    8.40    1.01 
  -9   1  13    8.94    1.19 
  -9  -1  14    8.07    0.83 
  -9  -1  14    5.97    0.89 
  -9   1  14    7.42    1.09 
  -9  -1  15    4.30    0.61 
  -9  -1  15    4.70    0.84 
  -9   1  15    3.92    0.84 
  -9  -1  16    2.06    0.59 
  -9   1  16    2.33    0.67 
  -9  -1  17   13.24    1.37 
  -9   1  17   12.14    1.52 
  -9  -1  18   20.25    1.73 
  -9   1  18   19.63    1.91 
  -9  -1  19    9.56    1.22 
  -9   1  19    8.55    1.28 
  -9  -1  20    4.37    0.88 
  -9   1  20    3.50    0.93 
  -9   1  21   15.14    1.74 
  -9  -1  21   10.17    1.32 
  -9  -1  22    9.08    1.30 
  -9   1  22    8.89    1.33 
  -9  -1  23    1.53    0.52 
  -9   1  23    0.75    0.45 
  -9  -1  24    2.41    0.72 
  -9   1  24    1.97    0.73 
  -9  -1  25    0.32    0.39 
   9   2 -24    0.50    0.44 
  -9   2 -24   -0.07    0.37 
  -9   2 -24    0.21    0.37 
   9   2 -23    2.07    0.70 
  -9   2 -23    2.45    0.72 
  -9   2 -23    1.74    0.60 
   9   2 -22    3.68    0.88 
  -9   2 -22    4.84    1.04 
  -9  -2 -22    3.59    0.84 
  -9   2 -22    4.66    1.01 
  -9  -2 -22    5.13    0.94 
   9   2 -21    1.45    0.61 
  -9   2 -21    1.71    0.61 
  -9  -2 -21    1.85    0.68 
  -9   2 -21    2.47    0.68 
  -9  -2 -21    1.13    0.40 
   9   2 -20    5.55    1.06 
  -9   2 -20    6.85    1.15 
  -9   2 -20    5.52    1.01 
  -9  -2 -20    5.18    0.93 
  -9  -2 -20    5.87    0.92 
   9   2 -19    9.85    1.38 
  -9   2 -19    8.36    1.31 
  -9   2 -19   10.03    1.34 
  -9  -2 -19   12.31    1.46 
  -9  -2 -19   10.50    1.20 
   9   2 -18    2.57    0.79 
  -9   2 -18    1.15    0.45 
  -9   2 -18    2.14    0.56 
  -9  -2 -18    1.59    0.54 
  -9  -2 -18    0.43    0.38 
   9   2 -17    5.90    1.07 
  -9   2 -17    3.49    0.89 
  -9   2 -17    5.89    0.98 
  -9  -2 -17    7.47    1.11 
  -9  -2 -17    6.46    0.90 
   9   2 -16   10.36    1.46 
  -9  -2 -16   11.42    1.36 
  -9   2 -16   10.32    1.25 
  -9  -2 -16    9.49    1.01 
  -9   2 -15   10.48    1.23 
   9   2 -15    9.55    1.34 
  -9  -2 -15    9.38    1.26 
  -9  -2 -15    9.41    0.98 
   9   2 -14    4.38    0.95 
  -9   2 -14    4.16    0.77 
  -9  -2 -14    4.54    0.88 
  -9  -2 -14    3.83    0.61 
  -9   2 -13    7.78    1.13 
   9   2 -13    7.58    1.21 
  -9   2 -13    9.38    1.09 
  -9  -2 -13   11.22    1.34 
  -9  -2 -13   10.22    0.93 
  -9   2 -12    1.92    0.60 
  -9   2 -12    3.21    0.64 
  -9  -2 -12    1.63    0.38 
  -9  -2 -12    1.79    0.53 
  -9   2 -11    4.23    0.81 
  -9   2 -11    3.74    0.68 
  -9  -2 -11    4.46    0.55 
  -9  -2 -11    4.03    0.78 
  -9   2 -10   23.32    1.85 
  -9  -2 -10   25.17    1.92 
  -9  -2 -10   24.41    1.20 
  -9   2 -10   24.85    1.67 
  -9  -2 -10   23.75    1.06 
  -9   2  -9    8.84    1.14 
  -9  -2  -9    9.77    0.70 
  -9  -2  -9    9.61    1.16 
  -9  -2  -9    9.56    0.64 
  -9   2  -9    8.74    0.97 
   9   2  -9   10.92    1.06 
  -9   2  -8    2.91    0.54 
   9   2  -8    3.43    0.60 
  -9   2  -8    2.66    0.62 
  -9  -2  -8    3.68    0.39 
  -9  -2  -8    3.72    0.74 
  -9  -2  -8    2.41    0.32 
  -9   2  -7    0.24    0.32 
  -9  -2  -7    0.72    0.39 
  -9  -2  -7    0.53    0.12 
  -9  -2  -7    0.25    0.12 
  -9   2  -7    0.83    0.30 
  -9  -2  -6   15.69    1.50 
  -9  -2  -6   14.91    0.73 
  -9   2  -6   15.35    1.19 
  -9   2  -6   15.00    1.46 
   9  -2  -5   29.74    1.41 
  -9  -2  -5   29.66    2.01 
  -9  -2  -5   29.23    1.02 
  -9   2  -5   29.45    2.04 
  -9   2  -4    3.65    0.74 
  -9  -2  -4    4.97    0.86 
  -9  -2  -4    4.56    0.41 
   9  -2  -4    4.72    0.55 
  -9  -2  -3   22.64    1.72 
   9  -2  -3   21.95    1.18 
  -9  -2  -3   23.30    0.93 
  -9   2  -3   22.34    1.76 
  -9  -2  -2   17.15    1.50 
  -9  -2  -2   18.22    0.84 
   9  -2  -2   17.45    1.05 
  -9   2  -2   15.95    1.51 
  -9   2  -1    6.83    0.97 
   9  -2  -1    6.41    0.65 
  -9  -2  -1    7.54    0.56 
  -9  -2  -1    7.77    1.01 
  -9   2   0    8.93    1.12 
  -9  -2   0    9.75    1.10 
  -9  -2   0    8.67    0.63 
   9  -2   0    8.68    0.75 
  -9   2   1    7.96    1.08 
  -9  -2   1    6.45    0.57 
  -9  -2   1    6.78    0.90 
   9  -2   1    7.36    0.70 
   9  -2   2   17.28    1.10 
  -9  -2   2   15.70    1.36 
  -9  -2   2   16.93    0.95 
  -9   2   2   16.23    1.53 
   9  -2   3   22.47    1.27 
  -9  -2   3   21.28    1.56 
  -9  -2   3   22.52    1.14 
  -9   2   3   24.94    1.90 
  -9  -2   4    4.98    0.59 
  -9  -2   4    4.69    0.73 
  -9   2   4    5.25    0.91 
  -9  -2   5   27.03    1.70 
  -9  -2   5   28.23    1.36 
  -9   2   5   24.83    1.92 
  -9  -2   6   15.95    1.31 
  -9  -2   6   15.62    1.07 
  -9   2   6   14.70    1.50 
   9  -2   7    0.81    0.33 
  -9  -2   7    0.59    0.28 
  -9  -2   7    0.62    0.24 
  -9   2   7    0.36    0.29 
  -9  -2   8    2.89    0.49 
  -9  -2   8    3.55    0.61 
   9  -2   8    2.57    0.51 
  -9   2   8    2.88    0.67 
  -9  -2   9   10.24    0.99 
  -9  -2   9    9.67    0.93 
  -9   2   9    9.06    1.23 
   9  -2   9    8.42    0.95 
  -9  -2  10   24.10    1.47 
  -9  -2  10   25.51    1.52 
  -9   2  10   25.36    2.04 
  -9  -2  11    3.37    0.57 
  -9  -2  11    4.32    0.61 
  -9   2  11    4.00    0.81 
  -9  -2  12    2.08    0.49 
  -9  -2  12    1.51    0.34 
  -9   2  12    1.85    0.65 
  -9  -2  13   11.10    0.92 
  -9  -2  13    8.36    0.95 
  -9   2  13    8.51    1.29 
  -9  -2  14    4.87    0.76 
  -9  -2  14    5.19    0.61 
  -9   2  14    4.20    0.95 
  -9  -2  15    9.71    1.11 
  -9   2  15   13.02    1.60 
  -9  -2  16   12.47    1.28 
  -9   2  16   12.49    1.53 
  -9  -2  17    5.62    0.85 
  -9   2  17    6.54    1.16 
  -9  -2  18    1.42    0.54 
  -9   2  18    2.23    0.76 
  -9   2  19   12.33    1.60 
  -9   2  20    7.89    1.37 
  -9   2  21    1.96    0.79 
  -9   2  22    5.45    1.14 
   9   3 -23    1.34    0.63 
  -9   3 -23    1.05    0.41 
  -9   3 -23    0.55    0.51 
   9   3 -22    2.80    0.77 
  -9   3 -22    2.87    0.80 
  -9   3 -22    2.56    0.88 
   9   3 -21    0.15    0.25 
  -9   3 -21    0.69    0.37 
  -9   3 -21   -0.21    0.46 
   9   3 -20   -0.42    0.43 
  -9   3 -20   -0.01    0.31 
  -9   3 -20   -0.09    0.36 
  -9  -3 -20   -0.16    0.29 
   9   3 -19   10.07    1.47 
  -9   3 -19   10.28    1.47 
  -9  -3 -19    9.68    1.28 
   9   3 -18    0.21    0.37 
  -9   3 -18    0.48    0.47 
   9   3 -17   14.38    1.74 
  -9  -3 -17   17.17    1.66 
  -9   3 -17   13.30    1.52 
  -9   3 -16    0.90    0.50 
   9   3 -16    0.61    0.53 
  -9  -3 -16    1.46    0.49 
  -9   3 -15    1.53    0.52 
   9   3 -15    1.77    0.62 
  -9  -3 -15    1.69    0.51 
  -9   3 -14    2.40    0.65 
  -9   3 -14    2.32    0.67 
   9   3 -14    3.35    0.88 
  -9  -3 -14    3.92    0.82 
  -9   3 -13    5.73    1.03 
  -9   3 -13    3.89    0.77 
   9   3 -13    5.61    1.06 
  -9  -3 -13    4.90    0.90 
  -9   3 -12    3.26    0.71 
  -9   3 -12    2.86    0.72 
   9   3 -12    4.30    0.95 
  -9  -3 -12    3.01    0.67 
  -9   3 -11    3.34    0.72 
  -9   3 -11    2.66    0.72 
   9   3 -11    2.32    0.72 
  -9  -3 -11    2.91    0.69 
  -9   3 -10    3.55    0.73 
  -9   3 -10    2.57    0.72 
   9   3 -10    3.14    0.78 
  -9  -3 -10    3.54    0.74 
  -9   3  -9   23.01    1.96 
   9   3  -9   20.03    1.96 
  -9  -3  -9   24.77    1.86 
  -9   3  -9   25.08    1.79 
  -9   3  -8   -0.05    0.30 
   9   3  -8    0.60    0.45 
  -9  -3  -8    0.01    0.26 
  -9   3  -8   -0.04    0.20 
  -9   3  -7    6.20    1.02 
   9   3  -7    8.11    1.27 
  -9  -3  -7    9.24    1.13 
  -9   3  -7   10.22    1.11 
  -9   3  -6    7.56    1.16 
   9   3  -6    5.85    1.05 
  -9  -3  -6    7.97    1.05 
  -9   3  -6    7.38    0.94 
  -9   3  -5    5.78    1.00 
  -9  -3  -5    6.69    0.94 
  -9   3  -4    0.36    0.33 
  -9  -3  -4    1.60    0.46 
  -9   3  -3    3.08    0.75 
  -9  -3  -3    4.40    0.76 
  -9   3  -2    6.09    1.01 
  -9  -3  -2    8.95    1.05 
   9  -3  -2    7.86    0.88 
  -9  -3  -1   10.01    1.11 
   9  -3  -1   10.31    1.01 
  -9   3  -1   10.99    1.35 
  -9   3   0    0.36    0.32 
   9  -3   0    0.05    0.26 
  -9  -3   0    0.88    0.38 
  -9  -3   1   11.77    1.16 
   9  -3   1   11.99    1.10 
  -9   3   1   11.08    1.37 
   9  -3   2    7.31    0.86 
  -9  -3   2    7.40    0.91 
  -9  -3   3    2.55    0.53 
   9  -3   3    3.58    0.63 
  -9   3   3    2.97    0.73 
  -9  -3   4    1.26    0.41 
   9  -3   4    1.36    0.46 
  -9   3   4    1.17    0.54 
   9  -3   5    5.80    0.84 
  -9  -3   5    7.30    0.86 
  -9   3   5    5.41    0.90 
  -9  -3   6    7.49    0.86 
  -9   3   6    6.93    1.11 
  -9  -3   7    7.28    0.81 
  -9   3   7    8.61    1.26 
  -9  -3   8    0.34    0.29 
  -9   3   8    0.04    0.27 
  -9  -3   9   26.02    1.47 
  -9   3   9   24.59    2.12 
  -9  -3  10    2.82    0.51 
  -9   3  10    2.90    0.74 
  -9  -3  11    2.91    0.49 
  -9   3  11    2.70    0.75 
  -9   3  12    3.56    0.86 
  -9   3  13    4.38    0.95 
  -9   3  14    3.15    0.80 
  -9   3  15    1.96    0.64 
  -9   3  16    0.42    0.49 
  -9   3  17   18.28    1.98 
  -9   3  18    1.42    0.56 
  -9   3  19   10.71    1.57 
  -9   3  20    0.75    0.58 
  -9   4 -21    4.03    1.02 
  -9   4 -20    2.33    0.77 
  -9   4 -19   14.36    1.81 
  -9   4 -18    2.65    0.82 
   9   4 -18    2.18    0.67 
  -9   4 -17    1.14    0.51 
   9   4 -17    2.37    0.72 
  -9   4 -16    3.23    0.84 
   9   4 -16    3.17    0.88 
  -9   4 -15   14.38    1.73 
   9   4 -15   15.80    1.88 
  -9   4 -15   17.55    1.83 
  -9   4 -14    8.82    1.27 
  -9   4 -14    9.19    1.43 
   9   4 -14    9.61    1.44 
  -9   4 -13    5.41    0.99 
  -9   4 -13    3.58    0.89 
   9   4 -13    6.44    1.23 
  -9   4 -12   11.41    1.43 
  -9   4 -12   13.33    1.64 
   9   4 -12   15.57    1.81 
  -9   4 -11    2.46    0.68 
  -9   4 -11    3.13    0.78 
   9   4 -11    3.66    0.91 
  -9   4 -10    3.00    0.74 
  -9   4 -10    4.90    1.03 
   9   4 -10    2.81    0.83 
  -9  -4 -10    2.84    0.68 
  -9   4  -9    2.98    0.77 
   9   4  -9    3.41    0.86 
  -9  -4  -9    2.92    0.66 
  -9   4  -9    4.50    0.86 
  -9   4  -8    5.13    1.03 
   9   4  -8    3.14    0.79 
  -9  -4  -8    4.63    0.82 
  -9   4  -8    2.95    0.70 
  -9   4  -7    0.09    0.35 
   9   4  -7    0.20    0.36 
  -9  -4  -7    0.53    0.36 
  -9   4  -6    7.76    1.21 
   9   4  -6   10.26    1.45 
  -9  -4  -6    8.76    1.09 
   9   4  -5   14.08    1.67 
  -9  -4  -5   16.50    1.47 
  -9   4  -5   14.02    1.63 
  -9   4  -4    0.82    0.47 
   9   4  -4    0.09    0.36 
  -9  -4  -4    1.03    0.41 
  -9   4  -3    7.71    1.21 
   9   4  -3    6.78    1.17 
  -9  -4  -3    8.40    1.04 
  -9  -4  -2   68.12    2.86 
  -9   4  -2   68.32    3.57 
  -9   4  -1   13.08    1.57 
  -9  -4  -1   13.82    1.29 
  -9   4   0    1.76    0.65 
  -9  -4   0    2.20    0.53 
  -9   4   1   12.88    1.58 
  -9   4   2   65.17    3.49 
  -9   4   3    7.35    1.21 
  -9   4   4    0.57    0.39 
  -9   4   5   14.45    1.67 
  -9   4   6    7.77    1.27 
  -9   4   7    0.74    0.56 
  -9   4   8    3.00    0.83 
  -9   4   9    3.69    0.89 
  -9   4  10    5.14    1.10 
  -9   4  11    4.94    0.99 
  -9   4  12   13.00    1.66 
  -9   4  13    5.58    1.13 
  -9   4  14   11.36    1.61 
  -9   4  15   15.06    1.83 
  -9   4  16    5.20    1.14 
  -9   4  17    2.56    0.86 
  -9   5 -18    2.63    0.79 
  -9   5 -17   11.32    1.61 
  -9   5 -16    5.61    1.14 
  -9   5 -15    5.29    1.13 
  -9   5 -15    5.10    1.13 
  -9   5 -14    7.48    1.25 
  -9   5 -14    8.81    1.48 
  -9   5 -13    7.49    1.26 
  -9   5 -13    5.49    1.11 
   9   5 -13    6.60    1.26 
  -9   5 -12    0.02    0.31 
   9   5 -12    0.95    0.58 
  -9   5 -12    0.55    0.64 
  -9   5 -11    4.60    1.02 
   9   5 -11    3.90    0.99 
  -9   5 -11    5.37    1.05 
  -9   5 -10   10.71    1.52 
   9   5 -10   11.37    1.60 
  -9   5 -10    9.52    1.35 
  -9   5  -9    2.57    0.90 
   9   5  -9    3.65    0.95 
  -9   5  -9    2.98    0.76 
  -9   5  -8    0.63    0.39 
   9   5  -8    0.26    0.28 
  -9   5  -7    6.54    1.16 
   9   5  -7    7.21    1.25 
  -9   5  -6    3.42    0.88 
   9   5  -6    2.95    0.82 
  -9   5  -5    0.84    0.52 
   9   5  -5    2.24    0.72 
  -9   5  -4    5.17    1.12 
   9   5  -4    5.67    1.11 
  -9   5  -3   14.94    1.80 
   9   5  -3   14.37    1.75 
  -9   5  -2    0.33    0.32 
   9   5  -2    0.24    0.56 
  -9   5  -1    6.14    1.15 
   9   5  -1    6.52    1.21 
  -9   5   0   13.78    1.75 
   9   5   0   14.83    1.78 
  -9   5   1    5.42    1.10 
  -9   5   2    0.77    0.39 
  -9   5   3   12.41    1.62 
  -9   5   4    6.19    1.20 
  -9   5   5    1.30    0.63 
  -9   5   6    2.81    0.80 
  -9   5   7    6.86    1.27 
  -9   5   8    0.09    0.26 
  -9   5   9    2.56    0.75 
  -9   5  10   15.21    1.88 
  -9   5  11    4.94    1.10 
  -9   5  12    0.99    0.64 
  -9   5  13    6.99    1.34 
  -9   5  14    7.97    1.43 
  -9   6 -13    2.16    0.78 
  -9   6 -12    0.91    0.47 
  -9   6 -11   -0.18    0.55 
  -9   6  -8    4.15    1.14 
  -9   6  -7    1.83    0.71 
   9   6  -7    2.49    0.83 
  -9   6  -6   -1.04    0.55 
   9   6  -6    0.10    0.27 
  -9   6  -5    2.33    0.77 
   9   6  -5    0.95    0.48 
  -9   6  -4    1.25    0.48 
   9   6  -4    1.52    0.62 
  -9   6  -3    9.90    1.53 
   9   6  -3    9.34    1.45 
  -9   6  -2    5.90    1.20 
   9   6  -2    6.82    1.23 
  -9   6  -1   -0.91    0.52 
   9   6  -1    0.10    0.29 
  -9   6   0   -0.23    0.37 
   9   6   0    0.03    0.36 
  -9   6   1   -0.01    0.38 
   9   6   1    0.20    0.40 
  -9   6   2    8.84    1.47 
   9   6   2    6.11    1.17 
  -9   6   3    6.15    1.21 
  -9   6   4    1.46    0.61 
  -9   6   5    1.88    0.74 
  -9   6   6    0.15    0.34 
  -9   6   7    1.27    0.54 
   9   7   2    4.48    1.08 
   9   7   3    3.59    0.96 
 -10   0 -20    0.99    0.49 
 -10   0 -19    5.74    1.07 
 -10   0 -18    5.66    1.09 
 -10   0 -17    8.68    1.11 
 -10   0 -17    8.94    1.35 
 -10   0 -16    4.15    0.77 
 -10   0 -16    3.96    0.87 
 -10   0 -15    4.05    0.75 
 -10   0 -15    3.93    0.88 
 -10   0 -14   46.95    2.40 
 -10   0 -14   43.15    2.86 
 -10   0 -13   27.42    1.81 
 -10   0 -13   27.20    2.27 
 -10   0 -12   16.96    1.42 
 -10   0 -12   15.55    1.69 
 -10   0 -11    3.34    0.64 
 -10   0 -11    4.35    0.99 
 -10   0 -10    6.63    0.89 
 -10   0 -10    8.57    1.25 
 -10   0  -9    1.27    0.46 
 -10   0  -9    0.87    0.39 
 -10   0  -8   48.15    2.91 
 -10   0  -8   50.57    2.36 
 -10   0  -7    5.95    0.99 
 -10   0  -7    9.08    1.00 
 -10   0  -6   17.04    1.71 
 -10   0  -6   20.12    1.47 
 -10   0  -5    8.07    0.92 
 -10   0  -5    6.52    1.05 
 -10   0  -4    3.73    0.65 
 -10   0  -4    4.38    0.87 
 -10   0  -3    8.46    1.19 
 -10   0  -3    7.39    0.89 
 -10   0  -2   11.02    1.09 
 -10   0  -1    3.56    0.64 
 -10   0   0    0.63    0.29 
 -10   0   1    4.38    0.73 
 -10   0   2   10.03    1.07 
 -10   0   3    8.66    1.00 
 -10   0   4    2.77    0.60 
 -10   0   5    6.79    0.92 
 -10   0   6   19.73    1.58 
 -10   0   7    7.44    1.02 
 -10   0   8   47.15    2.50 
 -10   0   9    1.32    0.46 
 -10   0  10    7.70    1.04 
 -10   0  11    3.59    0.73 
 -10   0  12   16.22    1.54 
 -10   0  13   24.23    1.94 
 -10   0  14   45.57    2.68 
 -10   0  15    4.50    0.87 
 -10   0  16    4.59    0.89 
 -10   0  17   10.78    1.36 
 -10   0  18    4.87    0.97 
 -10   0  19    6.75    1.10 
 -10   0  20    1.02    0.39 
 -10   0  21    0.26    0.41 
 -10   0  22   29.40    2.41 
 -10   1 -20    2.25    0.80 
 -10   1 -19    1.80    0.62 
 -10  -1 -19    1.77    0.65 
 -10   1 -18    1.71    0.64 
 -10  -1 -18    2.20    0.68 
 -10   1 -17    9.08    1.34 
 -10  -1 -17    8.97    1.31 
 -10   1 -16    2.42    0.61 
 -10   1 -16    3.09    0.82 
 -10   1 -16    3.45    0.69 
 -10  -1 -16    1.68    0.61 
 -10   1 -15    2.15    0.61 
 -10   1 -15    2.65    0.61 
 -10   1 -15    2.31    0.69 
 -10  -1 -15    4.09    0.92 
 -10   1 -14    2.08    0.61 
 -10   1 -14    1.44    0.50 
 -10   1 -14    0.60    0.35 
 -10   1 -13    9.15    1.16 
 -10   1 -13    9.89    1.39 
 -10  -1 -13    9.87    1.33 
 -10   1 -13   10.04    1.05 
 -10   1 -12   -0.12    0.28 
 -10   1 -12   -0.32    0.28 
 -10   1 -12   -0.25    0.30 
 -10  -1 -12   -0.09    0.38 
 -10  -1 -11    1.44    0.36 
 -10   1 -11    1.04    0.38 
 -10   1 -11    0.97    0.34 
 -10   1 -11    2.14    0.62 
 -10  -1 -11    1.37    0.45 
 -10  -1 -10    0.54    0.31 
 -10   1 -10    0.34    0.26 
 -10   1 -10    0.30    0.22 
 -10  -1 -10    0.66    0.49 
 -10  -1  -9    0.93    0.33 
 -10   1  -9    1.78    0.42 
 -10   1  -9    1.39    0.48 
 -10  -1  -9    1.96    0.64 
 -10   1  -8    8.36    1.09 
 -10  -1  -8   10.52    1.33 
 -10   1  -8    8.97    0.81 
 -10  -1  -8    8.79    0.85 
 -10  -1  -7   20.59    1.88 
 -10  -1  -7   22.80    1.35 
 -10   1  -7   20.90    1.69 
 -10   1  -6    2.38    0.55 
 -10  -1  -6    3.27    0.79 
 -10  -1  -6    2.94    0.49 
 -10   1  -5    0.31    0.26 
 -10  -1  -5    0.96    0.47 
 -10  -1  -5    0.66    0.25 
 -10   1  -4    7.15    0.98 
 -10  -1  -4    9.96    1.27 
 -10  -1  -4    9.26    0.85 
 -10   1  -3    2.92    0.60 
 -10  -1  -3    3.06    0.73 
 -10  -1  -3    3.40    0.51 
 -10   1  -2    1.38    0.46 
 -10  -1  -2    1.19    0.43 
 -10  -1  -2    0.66    0.26 
 -10  -1  -1   18.52    1.68 
 -10  -1  -1   21.58    1.33 
 -10   1  -1   18.74    1.57 
 -10  -1   0    0.52    0.41 
 -10  -1   0   -0.10    0.15 
 -10   1   0    0.38    0.30 
 -10  -1   1   18.36    1.65 
 -10  -1   1   22.15    1.37 
 -10   1   1   21.70    1.70 
 -10  -1   2    1.82    0.55 
 -10  -1   2    1.17    0.37 
 -10   1   2    0.98    0.40 
 -10  -1   3    3.22    0.69 
 -10  -1   3    3.91    0.61 
 -10   1   3    2.89    0.68 
 -10  -1   4    8.97    1.13 
 -10  -1   4    8.38    0.90 
 -10   1   4    9.45    1.15 
 -10  -1   5    0.30    0.29 
 -10  -1   5    0.48    0.27 
 -10   1   5    0.72    0.44 
 -10  -1   6    1.87    0.52 
 -10  -1   6    2.87    0.59 
 -10   1   6    1.96    0.59 
 -10  -1   7   19.35    1.59 
 -10  -1   7   20.11    1.47 
 -10   1   7   21.02    1.77 
 -10  -1   8    7.01    0.96 
 -10  -1   8    8.61    0.99 
 -10   1   8    7.44    1.09 
 -10  -1   9    1.61    0.44 
 -10  -1   9    1.37    0.36 
 -10   1   9    0.56    0.24 
 -10  -1  10    0.25    0.26 
 -10  -1  10    0.28    0.21 
 -10   1  10    0.97    0.48 
 -10  -1  11    1.92    0.51 
 -10  -1  11    1.38    0.47 
 -10   1  11    1.43    0.49 
 -10  -1  12    0.00    0.29 
 -10  -1  12   -0.10    0.20 
 -10   1  12    0.58    0.40 
 -10  -1  13   11.04    1.24 
 -10  -1  13    8.10    0.95 
 -10   1  13    8.69    1.23 
 -10  -1  14    2.52    0.56 
 -10  -1  14    1.91    0.54 
 -10   1  14    2.68    0.72 
 -10  -1  15    2.16    0.56 
 -10   1  15    2.28    0.69 
 -10  -1  16    1.23    0.40 
 -10   1  16    2.42    0.78 
 -10  -1  17    7.32    1.08 
 -10   1  17    9.56    1.37 
 -10  -1  18    2.80    0.74 
 -10   1  18    1.68    0.67 
 -10  -1  19    1.63    0.60 
 -10   1  19    1.14    0.57 
 -10  -1  20    2.53    0.69 
 -10   1  20    1.95    0.63 
 -10  -1  21    3.11    0.79 
 -10   1  21    2.99    0.82 
 -10  -1  22    2.35    0.72 
 -10   1  22    4.16    0.99 
 -10   2 -19    2.39    0.70 
 -10   2 -19    1.74    0.64 
 -10   2 -18    3.18    0.77 
 -10   2 -18    2.85    0.82 
 -10  -2 -18    5.12    1.06 
 -10   2 -17    2.74    0.77 
 -10   2 -17    2.13    0.66 
 -10   2 -17    2.87    0.77 
 -10  -2 -17    3.61    0.82 
 -10   2 -16   11.74    1.47 
 -10   2 -16   11.39    1.33 
 -10   2 -16    9.51    1.41 
 -10  -2 -16    8.10    1.21 
 -10   2 -15    6.11    1.08 
 -10   2 -15    9.31    1.18 
 -10  -2 -15    7.72    1.18 
 -10   2 -14    6.01    1.05 
 -10   2 -14    4.25    0.78 
 -10  -2 -14    5.72    1.04 
 -10   2 -13    1.35    0.52 
 -10   2 -13    1.37    0.46 
 -10  -2 -13    1.06    0.51 
 -10   2 -12   14.76    1.55 
 -10  -2 -12   13.77    1.56 
 -10   2 -12   15.62    1.39 
 -10   2 -11    2.30    0.55 
 -10   2 -11    1.70    0.60 
 -10  -2 -11    1.14    0.53 
 -10   2 -10   10.34    1.33 
 -10  -2 -10   12.47    1.44 
 -10   2 -10   13.66    1.24 
 -10   2  -9    2.82    0.70 
 -10  -2  -9    2.14    0.61 
 -10   2  -9    3.45    0.61 
 -10   2  -8    1.26    0.43 
 -10  -2  -8    2.08    0.61 
 -10   2  -8    2.70    0.54 
 -10   2  -7    0.14    0.26 
 -10  -2  -7    1.28    0.46 
 -10   2  -6    7.70    1.12 
 -10  -2  -6   10.23    1.27 
 -10   2  -5    1.42    0.49 
 -10  -2  -5    0.18    0.36 
 -10  -2  -4   12.64    1.40 
 -10   2  -4   12.69    1.41 
 -10   2  -3    6.03    0.97 
 -10  -2  -3    7.80    1.13 
 -10  -2  -2   14.53    1.48 
 -10   2  -2   13.46    1.47 
 -10   2  -1    2.81    0.70 
 -10  -2  -1    4.01    0.79 
 -10   2   0   -0.30    0.28 
 -10  -2   0   -0.01    0.35 
 -10  -2   1    3.82    0.72 
 -10  -2   1    4.17    0.49 
 -10   2   1    2.97    0.72 
 -10  -2   2   12.85    1.32 
 -10  -2   2   13.65    0.90 
 -10   2   2   15.19    1.55 
 -10  -2   3    7.02    0.70 
 -10  -2   3    7.47    0.99 
 -10   2   3    5.52    0.94 
 -10  -2   4   12.90    1.29 
 -10  -2   4   12.99    0.97 
 -10   2   4   12.24    1.42 
 -10  -2   5    1.16    0.42 
 -10  -2   5    0.81    0.30 
 -10   2   5   -0.08    0.32 
 -10  -2   6    6.92    0.74 
 -10  -2   6    9.04    1.05 
 -10   2   6    8.53    1.19 
 -10  -2   7    1.21    0.36 
 -10  -2   7    0.76    0.30 
 -10   2   7    1.47    0.54 
 -10  -2   8    2.16    0.47 
 -10  -2   8    1.34    0.43 
 -10   2   8    1.96    0.55 
 -10  -2   9    3.06    0.54 
 -10  -2   9    2.39    0.53 
 -10   2   9    2.01    0.61 
 -10  -2  10   10.03    1.03 
 -10  -2  10   11.78    1.08 
 -10   2  10   11.60    1.45 
 -10  -2  11    1.80    0.45 
 -10  -2  11    1.83    0.45 
 -10   2  11    1.01    0.50 
 -10  -2  12   16.88    1.24 
 -10  -2  12   16.45    1.36 
 -10   2  12   16.22    1.75 
 -10  -2  13    1.84    0.49 
 -10   2  13    1.01    0.58 
 -10  -2  14    4.39    0.75 
 -10   2  14    5.54    1.11 
 -10  -2  15    6.07    0.90 
 -10   2  15    6.49    1.19 
 -10  -2  16    9.53    1.15 
 -10   2  16   10.32    1.49 
 -10  -2  17    3.74    0.79 
 -10   2  17    2.44    0.73 
 -10  -2  18    2.24    0.57 
 -10   2  18    2.68    0.81 
 -10   2  19    2.63    0.80 
 -10   2  20   11.28    1.59 
 -10   3 -20    3.14    0.87 
 -10   3 -19    1.12    0.59 
 -10   3 -18    8.20    1.28 
  10   3 -18    7.30    1.34 
 -10   3 -17    5.42    1.06 
 -10   3 -17    4.13    0.90 
  10   3 -17    2.46    0.82
[truncated: 17,886 more chars]
