# Supplementary material for: Design, synthesis and antimicrobial activities of novel 1,3,5-thiadiazine-2-thione derivatives containing a 1,3,4-thiadiazole group
Source: PeerJ. 2019 Sep 6;7:e7581. doi: 10.7717/peerj.7581 (PMC6733239; doi:10.7717/peerj.7581)
Supplement: Supplemental Information 3 [file peerj-07-7581-s003.sup]

                                   -  1 -
 
        yjh0426   P n a 21     R = 0.04          : Apr 26 21:55:04 2019
 
 
 
                 ===========================================
                 S U P P L E M E N T A R Y   M A T E R I A L
                 ===========================================
 
                 B E L O N G I N G   TO   T H E   P A P E R
 
 
 
 
 
 
 
 
                                   b y
 
 
 
 
 
 
 
 
 
                             C o n t e n t s
                             ===============
 
        Table S1 - Crystal Data and Details of the Structure Determination
                   for: yjh0426   P n a 21     R = 0.04
 
        Table S2 - Final Coordinates and Equivalent Isotropic Displacement
                   Parameters of the non-Hydrogen atoms
                   for: yjh0426   P n a 21     R = 0.04
 
        Table S3 - Hydrogen Atom Positions and Isotropic Displacement
                   Parameters
                   for: yjh0426   P n a 21     R = 0.04
 
        Table S4 - (An)isotropic  Displacement Parameters
                   for: yjh0426   P n a 21     R = 0.04
 
        Table S5 - Bond Distances (Angstrom)
                   for: yjh0426   P n a 21     R = 0.04
 
        Table S6 - Bond Angles    (Degrees)
                   for: yjh0426   P n a 21     R = 0.04
 
        Table S7 - Torsion Angles (Degrees)
                   for: yjh0426   P n a 21     R = 0.04
 
        Table S8 - Contact Distances(Angstrom)
                   for: yjh0426   P n a 21     R = 0.04
 
        Table S9 - Hydrogen Bonds (Angstrom, Deg)
                   for: yjh0426   P n a 21     R = 0.04
 
                                   -  2 -
 
        Table S1 - Crystal Data and Details of the Structure Determination
                   for: yjh0426   P n a 21     R = 0.04
 
                                   Crystal Data
 
        Formula                                         C15 H16 Cl N5 O S4  

        Formula Weight                                              446.02  

        Crystal System                                        Orthorhombic  

        Space group                                  Pna21        (No. 33)  

        a, b, c [Angstrom]             9.8513(5)    7.3392(4)  26.2975(15)  

        V [Ang**3]                                             1901.33(18)  

        Z                                                                4  

        D(calc) [g/cm**3]                                            1.558  

        Mu(MoKa) [ /mm ]                                             0.656  

        F(000)                                                         920  

        Crystal Size [mm]                             0.10 x  0.11 x  0.12  

                               Data Collection
 
        Temperature (K)                                                100  

        Radiation [Angstrom]                             MoKa      0.71073  

        Theta Min-Max [Deg]                                     2.9,  28.3  

        Dataset                                -13: 10 ;  -6:  9 ; -33: 31  

        Tot., Uniq. Data, R(int)                     12108,   4343,  0.039  

        Observed data [I > 2.0 sigma(I)]                              4013  

                                  Refinement
 
        Nref, Npar                                              4343,  240  

        R, wR2, S                                     0.0361, 0.0706, 1.04  

        w = ^2^(FO^2^)+(0.0278P)^2^+0.2206P] WHERE P=(FO^2^+2FC^2^)/3'      

        Max. and Av. Shift/Error                                0.00, 0.00  

        Flack x                                                    1.00(4)  

        Min. and Max. Resd. Dens. [e/Ang^3]                    -0.31, 0.28
                                   -  3 -
 
        Table S2 - Final Coordinates and Equivalent Isotropic Displacement
                   Parameters of the non-Hydrogen atoms
                   for: yjh0426   P n a 21     R = 0.04
 
        Atom          x            y            z      U(eq) [Ang^2]
        ----         ---          ---          ---     -----------
 
        Cl1      0.84821(12)  1.71842(14)  -0.18605(4)    0.0326(3)
 
        S1        0.89434(8)  0.58322(12)   0.01058(4)    0.0129(2)
 
        S2        0.70018(9) -0.32372(12)   0.14592(3)    0.0158(3)
 
        S3        0.87715(9) -0.43391(14)   0.22718(4)    0.0183(3)
 
        S4        0.85263(8)  0.93470(13)  -0.04699(4)    0.0187(3)
 
        O1         0.9779(2)    0.2967(3)  0.06325(10)    0.0158(8)
 
        N1         0.6343(3)    0.5635(4)  0.02239(11)    0.0123(9)
 
        N2         0.6578(3)    0.7213(4) -0.00579(11)    0.0123(9)
 
        N3         0.7494(3)    0.3199(4)  0.06014(11)    0.0103(9)
 
        N4         0.7246(3)    0.0448(4)  0.13104(10)    0.0125(9)
 
        N5         0.8222(3)   -0.0846(4)  0.20866(11)    0.0137(9)
 
        C1         0.7477(3)    0.4803(5)  0.03287(13)   0.0105(10)
 
        C2         0.8658(3)    0.2350(5)  0.07398(13)   0.0119(10)
 
        C3         0.8503(3)    0.0557(5)  0.10172(14)   0.0147(11)
 
        C4         0.6356(3)   -0.1055(5)  0.12024(15)   0.0151(10)
 
        C5         0.8029(3)   -0.2581(5)  0.19709(13)   0.0131(10)
 
        C6         0.7438(3)    0.0673(5)  0.18508(13)   0.0150(11)
 
        C7         0.9203(4)   -0.0352(6)  0.24841(14)   0.0199(11)
 
        C8         0.7860(3)    0.7480(5) -0.01442(13)   0.0123(10)
 
        C9         0.6996(3)    1.0285(5) -0.07560(16)   0.0183(11)
 
        C10        0.7392(3)    1.2007(5) -0.10330(13)   0.0136(11)
 
        C11        0.8421(4)    1.2014(6) -0.13989(15)   0.0200(11)
 
        C12        0.8783(4)    1.3601(6) -0.16453(15)   0.0213(11)
 
        C13        0.8081(4)    1.5178(6) -0.15365(14)   0.0185(11)
 
        C14        0.7038(4)    1.5211(6) -0.11834(14)   0.0193(12)
 
        C15        0.6711(3)    1.3620(5) -0.09293(13)   0.0155(11)
 
 
          U(eq) = 1/3 of the trace of the orthogonalized U Tensor
                                   -  4 -
 
        Table S3 - Hydrogen Atom Positions and Isotropic Displacement
                   Parameters
                   for: yjh0426   P n a 21     R = 0.04
 
        Atom          x            y            z     U(iso) [Ang^2]
        ----         ---          ---          ---     -----------
        H3          0.674(4)     0.273(5)   0.0679(15)    0.016(10)
 
        H3A          0.85210     -0.04290      0.07720       0.0180
 
        H3B          0.92680      0.03960      0.12450       0.0180
 
        H4A          0.62460     -0.11650      0.08370       0.0180
 
        H4B          0.54700     -0.08080      0.13480       0.0180
 
        H6A          0.65560      0.07530      0.20140       0.0180
 
        H6B          0.79110      0.18100      0.19120       0.0180
 
        H7A          0.89670     -0.09570      0.27950       0.0300
 
        H7B          0.91860      0.09430      0.25360       0.0300
 
        H7C          1.00970     -0.07190      0.23810       0.0300
 
        H9A          0.66040      0.94160     -0.09920       0.0220
 
        H9B          0.63300      1.05550     -0.04950       0.0220
 
        H11          0.88680      1.09330     -0.14770       0.0240
 
        H12          0.94880      1.36070     -0.18800       0.0260
 
        H14          0.65660      1.62830     -0.11180       0.0230
 
        H15          0.60270      1.36310     -0.06860       0.0190
 
 
           =======================================================
 
         The Temperature Factor has the Form of Exp(-T) Where
        T = 8*(Pi**2)*U*(Sin(Theta)/Lambda)**2  for Isotropic Atoms
                                   -  5 -
 
    Table S4 - (An)isotropic  Displacement Parameters
               for: yjh0426   P n a 21     R = 0.04
 
    Atom    U(1,1) or U  U(2,2)     U(3,3)     U(2,3)     U(1,3)     U(1,2)
    ----      ------     ------     ------     ------     ------     ------
    Cl1      0.0595(7)  0.0165(5)  0.0219(5)  0.0053(5)  0.0048(5) -0.0102(5)
 
    S1       0.0072(4)  0.0141(4)  0.0173(4)  0.0046(4)  0.0006(3) -0.0002(3)
 
    S2       0.0197(4)  0.0125(5)  0.0151(4) -0.0008(4) -0.0049(4) -0.0026(4)
 
    S3       0.0223(4)  0.0164(5)  0.0161(5)  0.0031(4) -0.0028(4)  0.0023(4)
 
    S4       0.0131(4)  0.0200(5)  0.0231(5)  0.0104(4) -0.0019(4) -0.0020(4)
 
    O1      0.0091(11) 0.0145(14) 0.0239(14) 0.0025(11)-0.0005(10)-0.0002(10)
 
    N1      0.0098(13) 0.0131(16) 0.0139(16) 0.0021(13) 0.0010(10) 0.0018(12)
 
    N2      0.0119(14) 0.0128(16) 0.0122(16) 0.0008(13) 0.0019(11) 0.0007(12)
 
    N3      0.0057(13) 0.0100(16) 0.0151(16) 0.0024(13) 0.0010(11)-0.0009(12)
 
    N4      0.0118(13) 0.0126(16) 0.0131(16) 0.0005(12) 0.0015(11)-0.0006(12)
 
    N5      0.0153(14) 0.0145(17) 0.0112(15) 0.0007(13)-0.0022(11)-0.0004(13)
 
    C1      0.0095(16) 0.0122(18) 0.0097(16)-0.0011(15) 0.0014(12)-0.0002(15)
 
    C2      0.0110(15) 0.0127(19) 0.0121(18)-0.0054(15) 0.0000(13) 0.0019(14)
 
    C3      0.0119(17)   0.015(2) 0.0173(19) 0.0021(16) 0.0029(12) 0.0011(15)
 
    C4      0.0135(16) 0.0172(19) 0.0145(17) 0.0027(17)-0.0012(14) 0.0020(14)
 
    C5      0.0137(16)   0.015(2) 0.0105(18) 0.0021(16) 0.0025(13)-0.0019(15)
 
    C6      0.0176(17) 0.0113(19)   0.016(2)-0.0021(16)-0.0017(14)-0.0016(15)
 
    C7      0.0198(19)   0.021(2)   0.019(2)-0.0043(17)-0.0088(15) 0.0004(17)
 
    C8      0.0126(17) 0.0130(19) 0.0112(18) 0.0006(15)-0.0011(12) 0.0012(14)
 
    C9      0.0120(16)   0.016(2)   0.027(2) 0.0057(18)-0.0012(15) 0.0008(15)
 
    C10     0.0131(16)   0.014(2) 0.0136(19) 0.0002(15)-0.0005(13) 0.0001(15)
 
    C11     0.0199(19)   0.016(2)   0.024(2) 0.0004(17) 0.0050(15) 0.0054(16)
 
    C12     0.0208(19)   0.025(2)   0.018(2) 0.0005(18) 0.0065(15)-0.0028(18)
 
    C13       0.032(2)   0.012(2) 0.0115(19) 0.0028(16)-0.0022(15)-0.0064(17)
 
    C14       0.027(2)   0.014(2)   0.017(2) 0.0001(17)-0.0010(15) 0.0059(17)
 
    C15     0.0160(18)   0.018(2) 0.0125(19)-0.0012(16) 0.0005(13) 0.0006(16)
 
 
           =======================================================
 
         The Temperature Factor has the Form of Exp(-T) Where
        T = 8*(Pi**2)*U*(Sin(Theta)/Lambda)**2  for Isotropic Atoms
        T = 2*(Pi**2)*Sumij(h(i)*h(j)*U(i,j)*Astar(i)*Astar(j)), for
      Anisotropic Atoms. Astar(i) are Reciprocal Axial Lengths and
          h(i) are the Reflection Indices.
                                   -  6 -
 
        Table S5 - Bond Distances (Angstrom)
                   for: yjh0426   P n a 21     R = 0.04
 
 
        Cl1    -C13        1.746(4)     C9     -C10        1.510(5)
 
        S1     -C1         1.732(3)     C10    -C15        1.388(5)
 
        S1     -C8         1.742(3)     C10    -C11        1.398(5)
 
        S2     -C4         1.851(4)     C11    -C12        1.380(6)
 
        S2     -C5         1.751(3)     C12    -C13        1.378(6)
 
        S3     -C5         1.681(4)     C13    -C14        1.385(5)
 
        S4     -C8         1.744(4)     C14    -C15        1.383(6)
 
        S4     -C9         1.820(3)     C3     -H3A          0.9700
 
        O1     -C2         1.227(4)     C3     -H3B          0.9700
 
        N1     -N2         1.394(4)     C4     -H4A          0.9700
 
        N1     -C1         1.303(4)     C4     -H4B          0.9700
 
        N2     -C8         1.298(4)     C6     -H6A          0.9700
 
        N3     -C1         1.379(5)     C6     -H6B          0.9700
 
        N3     -C2         1.355(4)     C7     -H7A          0.9600
 
        N4     -C3         1.461(4)     C7     -H7B          0.9600
 
        N4     -C4         1.437(5)     C7     -H7C          0.9600
 
        N4     -C6         1.443(4)     C9     -H9A          0.9700
 
        N5     -C5         1.323(5)     C9     -H9B          0.9700
 
        N5     -C6         1.491(5)     C11    -H11          0.9300
 
        N5     -C7         1.469(5)     C12    -H12          0.9300
 
        N3     -H3          0.84(4)     C14    -H14          0.9300
 
        C2     -C3         1.512(5)     C15    -H15          0.9300
 
                                   -  7 -
 
    Table S6 - Bond Angles    (Degrees)
               for: yjh0426   P n a 21     R = 0.04
 
 
    C1     -S1     -C8        85.38(16)   S1     -C8     -S4       120.02(17)
 
    C4     -S2     -C5       103.95(17)   S4     -C9     -C10        107.6(2)
 
    C8     -S4     -C9       100.86(16)   C11    -C10    -C15        118.9(3)
 
    N2     -N1     -C1         111.1(3)   C9     -C10    -C11        121.5(3)
 
    N1     -N2     -C8         112.3(3)   C9     -C10    -C15        119.6(3)
 
    C1     -N3     -C2         122.9(3)   C10    -C11    -C12        120.9(4)
 
    C3     -N4     -C4         117.1(3)   C11    -C12    -C13        118.8(4)
 
    C3     -N4     -C6         113.7(3)   Cl1    -C13    -C14        118.7(3)
 
    C4     -N4     -C6         111.2(3)   Cl1    -C13    -C12        119.6(3)
 
    C5     -N5     -C6         123.3(3)   C12    -C13    -C14        121.7(4)
 
    C5     -N5     -C7         119.7(3)   C13    -C14    -C15        118.8(4)
 
    C6     -N5     -C7         116.9(3)   C10    -C15    -C14        120.8(3)
 
    C1     -N3     -H3           118(3)   N4     -C3     -H3A          109.00
 
    C2     -N3     -H3           120(3)   N4     -C3     -H3B          109.00
 
    S1     -C1     -N1         116.1(3)   C2     -C3     -H3A          109.00
 
    S1     -C1     -N3         122.6(2)   C2     -C3     -H3B          109.00
 
    N1     -C1     -N3         121.4(3)   H3A    -C3     -H3B          108.00
 
    O1     -C2     -N3         122.0(3)   S2     -C4     -H4A          109.00
 
    N3     -C2     -C3         116.4(3)   S2     -C4     -H4B          109.00
 
    O1     -C2     -C3         121.5(3)   N4     -C4     -H4A          109.00
 
    N4     -C3     -C2         112.8(3)   N4     -C4     -H4B          109.00
 
    S2     -C4     -N4         112.5(2)   H4A    -C4     -H4B          108.00
 
    S3     -C5     -N5         124.6(3)   N4     -C6     -H6A          109.00
 
    S2     -C5     -S3         113.7(2)   N4     -C6     -H6B          109.00
 
    S2     -C5     -N5         121.6(3)   N5     -C6     -H6A          109.00
 
    N4     -C6     -N5         113.1(3)   N5     -C6     -H6B          109.00
 
    S4     -C8     -N2         124.8(3)   H6A    -C6     -H6B          108.00
 
    S1     -C8     -N2         115.2(3)   N5     -C7     -H7A          109.00
 
                                   -  8 -
 
    Table S6 - Bond Angles    (Degrees)  (continued)
               for: yjh0426   P n a 21     R = 0.04
 
 
    N5     -C7     -H7B          110.00   H9A    -C9     -H9B          109.00
 
    N5     -C7     -H7C          109.00   C10    -C11    -H11          119.00
 
    H7A    -C7     -H7B          109.00   C12    -C11    -H11          120.00
 
    H7A    -C7     -H7C          109.00   C11    -C12    -H12          121.00
 
    H7B    -C7     -H7C          109.00   C13    -C12    -H12          121.00
 
    S4     -C9     -H9A          110.00   C13    -C14    -H14          121.00
 
    S4     -C9     -H9B          110.00   C15    -C14    -H14          121.00
 
    C10    -C9     -H9A          110.00   C10    -C15    -H15          120.00
 
    C10    -C9     -H9B          110.00   C14    -C15    -H15          120.00
 
                                   -  9 -
 
         Table S7 - Torsion Angles (Degrees)
                    for: yjh0426   P n a 21     R = 0.04
 
 
         C8     -S1     -C1     -N1          -0.3(3)
 
         C8     -S1     -C1     -N3         179.7(3)
 
         C1     -S1     -C8     -S4         178.6(2)
 
         C1     -S1     -C8     -N2           0.0(3)
 
         C4     -S2     -C5     -N5          -1.7(3)
 
         C5     -S2     -C4     -N4          25.8(3)
 
         C4     -S2     -C5     -S3      -179.21(18)
 
         C9     -S4     -C8     -S1         168.0(2)
 
         C8     -S4     -C9     -C10        176.8(3)
 
         C9     -S4     -C8     -N2         -13.6(4)
 
         N2     -N1     -C1     -S1           0.5(4)
 
         N2     -N1     -C1     -N3        -179.5(3)
 
         C1     -N1     -N2     -C8          -0.5(4)
 
         N1     -N2     -C8     -S4        -178.2(2)
 
         N1     -N2     -C8     -S1           0.2(4)
 
         C2     -N3     -C1     -S1           3.6(5)
 
         C2     -N3     -C1     -N1        -176.4(3)
 
         C1     -N3     -C2     -O1           0.4(5)
 
         C1     -N3     -C2     -C3        -177.3(3)
 
         C4     -N4     -C3     -C2         123.9(3)
 
         C3     -N4     -C6     -N5         -66.5(4)
 
         C3     -N4     -C4     -S2          74.1(3)
 
         C4     -N4     -C6     -N5          68.3(3)
 
         C6     -N4     -C3     -C2        -104.1(3)
 
         C6     -N4     -C4     -S2         -59.0(3)
 
         C7     -N5     -C6     -N4         141.0(3)
 
         C6     -N5     -C5     -S3        -173.2(2)
 
         C6     -N5     -C5     -S2           9.6(4)
 
                                   - 10 -
 
         Table S7 - Torsion Angles (Degrees)  (continued)
                    for: yjh0426   P n a 21     R = 0.04
 
 
         C5     -N5     -C6     -N4         -42.1(4)
 
         C7     -N5     -C5     -S3           3.7(5)
 
         C7     -N5     -C5     -S2        -173.6(2)
 
         N3     -C2     -C3     -N4         -28.9(4)
 
         O1     -C2     -C3     -N4         153.3(3)
 
         S4     -C9     -C10    -C15       -126.5(3)
 
         S4     -C9     -C10    -C11         54.5(4)
 
         C15    -C10    -C11    -C12          1.6(5)
 
         C9     -C10    -C15    -C14       -178.9(3)
 
         C9     -C10    -C11    -C12       -179.3(3)
 
         C11    -C10    -C15    -C14          0.2(5)
 
         C10    -C11    -C12    -C13         -2.1(6)
 
         C11    -C12    -C13    -C14          0.8(6)
 
         C11    -C12    -C13    -Cl1       -177.7(3)
 
         Cl1    -C13    -C14    -C15        179.5(3)
 
         C12    -C13    -C14    -C15          1.0(6)
 
         C13    -C14    -C15    -C10         -1.4(5)
 
                                   - 11 -
 
        Table S8 - Contact Distances(Angstrom)
                   for: yjh0426   P n a 21     R = 0.04
 
 
        Cl1    .H11_a        2.9500     O1     .N3_e       2.809(4)
 
        Cl1    .H7B_b        3.1100     O1     .N4_e       3.231(4)
 
        Cl1    .H6A_c        3.1400     O1     .C4_e       3.130(4)
 
        S1     .O1         2.649(2)     O1     .H3_e        2.00(4)
 
        S1     .N2         2.577(3)     O1     .H4A_e        2.8100
 
        S1     .N1_d       3.522(3)     O1     .H4B_e        2.8900
 
        S1     .N2_d       2.997(3)     N1     .S1         2.585(3)
 
        S2     .N3_f       3.488(3)     N1     .S2_a       3.415(3)
 
        S2     .C1_f       3.336(4)     N1     .C15_f      3.393(5)
 
        S2     .N1_f       3.415(3)     N1     .S4_k       3.321(3)
 
        S4     .N1_d       3.321(3)     N1     .O1_l       3.243(4)
 
        S4     .N2_d       3.395(3)     N1     .S1_k       3.522(3)
 
        S4     .C15_j      3.678(3)     N2     .C14_f      3.335(5)
 
        S1     .H4A_e        2.9800     N2     .S1         2.577(3)
 
        S1     .H9B_d        3.0100     N2     .S4_k       3.395(3)
 
        S2     .H3A          3.1200     N2     .S1_k       2.997(3)
 
        S2     .H3B_g        3.1800     N3     .N4         2.759(4)
 
        S2     .H7C_g        3.1600     N3     .S2_a       3.488(3)
 
        S3     .H12_h        2.8600     N3     .O1_l       2.809(4)
 
        S3     .H4B_i        2.9500     N4     .N3         2.759(4)
 
        S3     .H6A_i        3.0100     N4     .O1_l       3.231(4)
 
        S3     .H7C          2.9700     N1     .H4A_a        2.8500
 
        S3     .H6B_f        3.1000     N1     .H15_f        2.8300
 
        S3     .H7A          2.8400     N2     .H14_f        2.8700
 
        S4     .H11          2.9100     N2     .H4A_a        2.6600
 
        S4     .H15_j        2.9300     N2     .H9B          2.7200
 
        O1     .S1         2.649(2)     N2     .H9A          2.9400
 
        O1     .N1_e       3.243(4)     N4     .H3          2.41(4)
 
                                   - 12 -
 
        Table S8 - Contact Distances(Angstrom) (continued)
                   for: yjh0426   P n a 21     R = 0.04
 
 
        N5     .H3B          2.6100     H3B    .H6B          2.4400
 
        C1     .S2_a       3.336(4)     H3B    .S2_i         3.1800
 
        C1     .C15_f      3.503(5)     H4A    .N1_f         2.8500
 
        C3     .C5         3.437(5)     H4A    .N2_f         2.6600
 
        C4     .O1_l       3.130(4)     H4A    .H3A          2.3100
 
        C5     .C3         3.437(5)     H4A    .S1_l         2.9800
 
        C7     .C13_m      3.442(5)     H4A    .O1_l         2.8100
 
        C8     .C14_f      3.301(5)     H4B    .H6A          2.3500
 
        C11    .C15_j      3.500(5)     H4B    .S3_g         2.9500
 
        C13    .C7_c       3.442(5)     H4B    .O1_l         2.8900
 
        C14    .C8_a       3.301(5)     H6A    .H4B          2.3500
 
        C14    .N2_a       3.335(5)     H6A    .Cl1_m        3.1400
 
        C15    .N1_a       3.393(5)     H6A    .S3_g         3.0100
 
        C15    .C1_a       3.503(5)     H6B    .S3_a         3.1000
 
        C15    .C11_n      3.500(5)     H6B    .H3B          2.4400
 
        C15    .S4_n       3.678(3)     H6B    .H7B          2.1600
 
        C2     .H3_e        3.04(4)     H7A    .S3           2.8400
 
        C8     .H14_f        2.9900     H7A    .C13_m        2.8000
 
        C8     .H3A_a        2.9300     H7A    .C14_m        2.9900
 
        C13    .H7A_c        2.8000     H7B    .H6B          2.1600
 
        C14    .H7A_c        2.9900     H7B    .Cl1_o        3.1100
 
        H3     .N4          2.41(4)     H7C    .S3           2.9700
 
        H3     .O1_l        2.00(4)     H7C    .S2_i         3.1600
 
        H3     .C2_l        3.04(4)     H9A    .N2           2.9400
 
        H3A    .S2           3.1200     H9A    .H14_f        2.3200
 
        H3A    .C8_f         2.9300     H9B    .N2           2.7200
 
        H3A    .H4A          2.3100     H9B    .H15          2.3300
 
        H3B    .N5           2.6100     H9B    .S1_k         3.0100
 
                                   - 13 -
 
        Table S8 - Contact Distances(Angstrom) (continued)
                   for: yjh0426   P n a 21     R = 0.04
 
 
        H11    .Cl1_f        2.9500     H14    .H9A_a        2.3200
 
        H11    .S4           2.9100     H15    .N1_a         2.8300
 
        H12    .S3_p         2.8600     H15    .H9B          2.3300
 
        H14    .N2_a         2.8700     H15    .S4_n         2.9300
 
        H14    .C8_a         2.9900
 
                                   - 14 -
 
        Table S9 - Hydrogen Bonds (Angstrom, Deg)
                   for: yjh0426   P n a 21     R = 0.04
 
 
N3   -- H3   .. N4         0.84(4)    2.41(4)   2.759(4)     106(3)     .
 
N3   -- H3   .. O1         0.84(4)    2.00(4)   2.809(4)     160(4)   4_455
 
C3   -- H3B  .. N5          0.9700     2.6100   3.008(5)     105.00     .
 
C12  -- H12  .. S3          0.9300     2.8600   3.769(4)     165.00   2_764
                                   - 15 -
 
 
 Translation of Symmetry Code to Equiv.Pos
 
 
a =[  1565.00 ]  = x,1+y,z
b =[  2774.00 ]  = 2-x,2-y,-1/2+z
c =[  3664.00 ]  = 3/2-x,3/2+y,-1/2+z
d =[  4565.00 ]  = 1/2+x,3/2-y,z
e =[  4555.00 ]  = 1/2+x,1/2-y,z
f =[  1545.00 ]  = x,-1+y,z
g =[  4445.00 ]  = -1/2+x,-1/2-y,z
h =[  2765.00 ]  = 2-x,1-y,1/2+z
i =[  4545.00 ]  = 1/2+x,-1/2-y,z
j =[  4575.00 ]  = 1/2+x,5/2-y,z
k =[  4465.00 ]  = -1/2+x,3/2-y,z
l =[  4455.00 ]  = -1/2+x,1/2-y,z
m =[  3635.00 ]  = 3/2-x,-3/2+y,1/2+z
n =[  4475.00 ]  = -1/2+x,5/2-y,z
o =[  2775.00 ]  = 2-x,2-y,1/2+z
p =[  2764.00 ]  = 2-x,1-y,-1/2+z
